# Supplementary material for: Genome-Wide Association Study for Belly Traits in Canadian Commercial Crossbred Pigs
Source: Animals (Basel). 2025 Apr 29;15(9):1254. doi: 10.3390/ani15091254 (PMC12071171; doi:10.3390/ani15091254)
Supplement: Supplementary file 1 [file animals-15-01254-s001.zip]

Archive with 2 entries (2 files):
- Supplementary_material_S1.xlsx
- Supplementary_material_S2.xlsx
