# Supplementary material for: Genome-Wide Association Study for Belly Traits in Canadian Commercial Crossbred Pigs
Source: Animals (Basel). 2025 Apr 29;15(9):1254. doi: 10.3390/ani15091254 (PMC12071171; doi:10.3390/ani15091254)
Supplement: Supplementary file 1 [file animals-15-01254-s001.zip › Supplementary_material_S1.xlsx]

## Sheet: Table1_IV
Table 1.Candidate genes located on significant regions and/or nearby regions identified by whole-genome sequence (WGS) for Iodine Value trait in Canadian commercial crossbred pigs
Trait	Chr	Start, BP	End, BP	SNP (lowest p-value)	MAF	p-value	Var	Candidate genes
Iodine Value	14	110834310	112238899	14:111437307C:T	0.329454	1.33e-08	"0.06"	ENTPD7,COX15,CUTC,ABCC2, Y_RNA,DNMBP,CPN1, ENSSSCG00000058016,ENSSSCG00000010546,CHUK, CWF19L1,SNORA12,BLOC1S2, PKD2L1,SCD,WNT8B, SEC31B,NDUFB8,HIF1AN, ENSSSCG00000044499,ENSSSCG00000049992, ENSSSCG00000044372,ENSSSCG00000056813,ENSSSCG00000058770, PAX2,SLF2,SEMA4G,ssc-mir-10382, MRPL43,ENSSSCG00000048703, TWNK,LZTS2, ENSSSCG00000010559,ENSSSCG00000053081, SFXN3,KAZALD1, TLX1,ENSSSCG00000048585,E…

## Sheet: Table2_BBV2
Table 2. Candidate genes located on significant regions and/or nearby regions identified by whole-genome sequence (WGS) for belly firmness trait in Canadian commercial crossbred pigs
Trait	Chr	Start, BP	End, BP	SNP (lowest p-value)	MAF	p-value	Var	Candidate genes
	15	120747942	121885708	15:121247942C:T	0.105691	1.49e-07
belly firmness							"0.01"	ENSSSCG00000016183,ARPC2,ENSSSCG00000037505,GPBAR1, AAMP,ENSSSCG00000060885,ENSSSCG00000016186, PNKD,CATIP,SLC11A1,CTDSP1, MIR26B,VIL1,USP37, CNOT9,PLCD4,ENSSSCG00000016191, BCS1L,RNF25,STK36, TTLL4,CYP27A1,PRKAG3, WNT6,WNT10A, ENSSSCG00000050340,CDK5R2,FEV, CRYBA2,ssc-mir-375,CFAP65, IHH,NHEJ1,SLC23A3, CNPPD1,RETREG2,ZFAND2B, ABCB6,ATG9A,ANKZF1, GLB1L,STK16,TUBA4A, ENSSSCG00000016215,DNAJB2, PTP…

## Sheet: Table3_bellysideSfat
Table 3. Candidate genes located on significant regions and/or nearby regions identified by whole-genome sequence (WGS) for Belly side fat trait in Canadian commercial crossbred pigs
Trait	Chr	Start, BP	End, BP	SNP (lowest p-value)	MAF	p-value	Var	Candidate Genes
Belly side fat	1	159498384	160730075	1:160230075A:C	0.18264	1.87e-07
							"0.14"	RNF152,ENSSSCG00000061814,ENSSSCG00000049892, CDH20,ENSSSCG00000058409,ENSSSCG00000053086,ENSSSCG00000060801, ENSSSCG00000051885,ENSSSCG00000056061, ENSSSCG00000059925,ENSSSCG00000056731,ENSSSCG00000052471, ENSSSCG00000061175,ENSSSCG00000054288, ENSSSCG00000055614,ENSSSCG00000048538, ENSSSCG00000050691,ENSSSCG00000063269, ENSSSCG00000060219,LOC110261667
	2	1451972	2455805	2:1951972T:C	0.034358	3.19e-08
							"0.14"	IGF2,ENSSSCG00000050961,INS,TH, ASCL2,TSPAN32,ENSSSCG00000057653, ENSSSCG00000052617,ENSSSCG00000055012,ENSSSCG00000057305, CD81,TSSC4,TRPM5,KCNQ1,CDKN1C, SLC22A18,PHLDA2,NAP1L4, ENSSSCG00000058933,ENSSSCG00000053985, CARS1,OSBPL5, NADSYN1,DHCR7,ENSSSCG00000049374
	3	111960719	112960719	3:112460719T:C	0.019892	2.45e-07
							"0.08"	TCF23,ENSSSCG00000008552,PREB,ABHD1, ENSSSCG00000008555,KHK,EMILIN1, OST4,AGBL5,TMEM214, MAPRE3,ENSSSCG00000033511, DPYSL5,CENPA,SLC35F6 ENSSSCG00000048033,KCNK3, ENSSSCG00000058927,ENSSSCG00000048042, CIB4,CIMIP2C,OTOF, ENSSSCG00000022357,DRC1, SELENOI,ADGRF3,HADHB, ENSSSCG00000033644,HADHA, GAREM2,RAB10, U6,ENSSSCG00000058357

## Sheet: Table4_Sthk
Table 4.Candidate genes located on significant regions and/or nearby regions identified by whole-genome sequence (WGS) for Side SthK trait in Canadian commercial crossbred pigs
Trait	Chr	Start, BP	End, BP	SNP (lowest p-value)	MAF	p-value	Var	Candidate genes
	10	61089623		10:61589642T:C	0.205821	1.68e-07
Side SthK			62089643				"0.1"	ENSSSCG00000061765,ENSSSCG00000045932, ENSSSCG00000055980,ENSSSCG00000052436, ENSSSCG00000053230,ENSSSCG00000053971,ENSSSCG00000062375, ENSSSCG00000057078,ENSSSCG00000057833, ENSSSCG00000059616,ENSSSCG00000055517, ENSSSCG00000061967,ENSSSCG00000053248, ENSSSCG00000044723,ENSSSCG00000056432, ENSSSCG00000057551,ENSSSCG00000055649, ENSSSCG00000059670,ENSSSCG00000060425, ENSSSCG00000061968,ENSSSCG000…

## Sheet: Table5_Subq
Table 5.Candidate genes located on significant regions and/or nearby regions identified by whole-genome sequence (WGS) for Side Subq trait in Canadian commercial crossbred pigs
Trait	Chr	Start, BP	End, BP	SNP (lowest p-value)	MAF	p-value	Var	Candidate genes
	2	8082914	9247816	2:8587647A:T	0.017179
side Subq1						1.47e-07	"0.08"	MACROD1,OTUB1,COX8A, NAA40,RCOR2,MARK2, ENSSSCG00000039805,SPINDOC, ENSSSCG00000013051, ZFTA,ENSSSCG00000013052, ATL3,PLAAT3,LGALS12, PLAAT5,ENSSSCG00000013057, ENSSSCG00000027453,ENSSSCG00000028537, ENSSSCG00000029248,ENSSSCG00000060619, ENSSSCG00000061902,ENSSSCG00000025413, ENSSSCG00000049137,ENSSSCG00000038346,SLC22A8, SLC22A6,ENSSSCG00000040074, ENSSSCG00000045138ENSSSCG00000024545, SLC3A2,U…
	13	4535728	5535728	13:5035728A:G	0.012658	2.24e-07
							"0.11"	TBC1D5,ENSSSCG00000056241,ENSSSCG00000056586,ENSSSCG00000062127, ENSSSCG00000052753,ENSSSCG00000061112, ENSSSCG00000058979,ENSSSCG00000054328, ENSSSCG00000054918,U6, ENSSSCG00000057601,ENSSSCG00000043505, ENSSSCG00000052924,ENSSSCG00000055104, ENSSSCG00000043579,SATB1, ENSSSCG00000045354,ENSSSCG00000055576, ENSSSCG00000046565,ENSSSCG00000053218, ENSSSCG00000059545,ENSSSCG00000060349
	14	132507485	133507498	14:133007485G:C	0.014467	4.65e-08
							"0.13"	ENSSSCG00000058782,ENSSSCG00000023865, PSTK,IKZF5, ACADSB,ssc-mir-4331-2, HMX3,HMX2, BUB3,ENSSSCG00000041864, GPR26,CPXM2, ENSSSCG00000042079,CHST15
	18	44588816	45588816	18:45088816A:G	0.014467	1.06e-07	"0.1"	JAZF1,TAX1BP1,HIBADH, U6,EVX1, HOXA13,HOXA11,HOXA10, ssc-mir-196b-1,HOXA9, HOXA7,HOXA5, ENSSSCG00000059937,ENSSSCG00000016704, ENSSSCG00000052662, HOXA3,HOXA2,HOXA1
