# Supplementary material for: Genome-Wide Association Study for Belly Traits in Canadian Commercial Crossbred Pigs
Source: Animals (Basel). 2025 Apr 29;15(9):1254. doi: 10.3390/ani15091254 (PMC12071171; doi:10.3390/ani15091254)
Supplement: Supplementary file 1 [file animals-15-01254-s001.zip › Supplementary_material_S2.xlsx]

## Sheet: peaks_IV
	snp_ID	chr_num	SNP_Location	Ens_Gene_Name	Gene_name	Var		List of significant SNPs identified in this study for iodine Value
1	14:111334310G:A	14	111334310	ENSSSCG00000010540	ENTPD7	0.067209		Chr	SNP	bp	A1	A2	Freq	b	se	p
2	14:111334310G:A	14	111334310	ENSSSCG00000010541	COX15	0.067209		14	14:111334310G:A	111334310	G	A	0.337959	-0.816956	0.151987	7.65137e-08
3	14:111334310G:A	14	111334310	ENSSSCG00000010542	CUTC	0.067209		14	14:111337821T:C	111337821	T	C	0.339302	-0.821084	0.151523	5.99784e-08
4	14:111334310G:A	14	111334310	ENSSSCG00000010543	ABCC2	0.067209		14	14:111339737C:G	111339737	C	G	0.337511	-0.815187	0.151312	7.14637e-08
5	14:111334310G:A	14	111334310	ENSSSCG00000019803	Y_RNA	0.067209		14	14:111390795T:C	111390795	C	T	0.34915	-0.816366	0.154172	1.18907e-07
6	14:111334310G:A	14	111334310	ENSSSCG00000010544	DNMBP	0.067209		14	14:111406366T:C	111406366	C	T	0.352731	-0.840586	0.155994	7.10095e-08
7	14:111334310G:A	14	111334310	ENSSSCG00000010545	CPN1	0.067209		14	14:111407137T:C	111407137	C	T	0.353178	-0.85738	0.156238	4.0729e-08
8	14:111334310G:A	14	111334310	ENSSSCG00000058016		0.067209		14	14:111407335C:A	111407335	A	C	0.353178	-0.85738	0.156238	4.0729e-08
9	14:111334310G:A	14	111334310	ENSSSCG00000010546		0.067209		14	14:111418482A:G	111418482	G	A	0.345568	-0.799833	0.150904	1.15623e-07
10	14:111334310G:A	14	111334310	ENSSSCG00000010548	CHUK	0.067209		14	14:111418528G:A	111418528	A	G	0.344673	-0.787957	0.150226	1.5615e-07
11	14:111334310G:A	14	111334310	ENSSSCG00000010550	CWF19L1	0.067209		14	14:111418632G:A	111418632	A	G	0.344673	-0.795146	0.149838	1.11621e-07
12	14:111334310G:A	14	111334310	ENSSSCG00000018383	SNORA12	0.067209		14	14:111421243C:T	111421243	T	C	0.325425	-0.784612	0.152331	2.59521e-07
13	14:111334310G:A	14	111334310	ENSSSCG00000010551	BLOC1S2	0.067209		14	14:111421856G:A	111421856	G	A	0.328559	-0.813611	0.153347	1.12246e-07
14	14:111334310G:A	14	111334310	ENSSSCG00000010552	PKD2L1	0.067209		14	14:111424558T:C	111424558	C	T	0.333483	-0.81762	0.151127	6.29739e-08
15	14:111334310G:A	14	111334310	ENSSSCG00000010554	SCD	0.067209		14	14:111431031G:A	111431031	G	A	0.327216	-0.82611	0.150892	4.37891e-08
16	14:111334310G:A	14	111334310	ENSSSCG00000006164	WNT8B	0.067209		14	14:111431534C:G	111431534	C	G	0.31692	-0.819977	0.151238	5.90123e-08
17	14:111334310G:A	14	111334310	ENSSSCG00000006165	SEC31B	0.067209		14	14:111431888G:A	111431888	G	A	0.319158	-0.818591	0.150587	5.44894e-08
18	14:111334310G:A	14	111334310	ENSSSCG00000006166	NDUFB8	0.067209		14	14:111432096C:T	111432096	C	T	0.320054	-0.834849	0.150575	2.94968e-08
19	14:111334310G:A	14	111334310	ENSSSCG00000010555	HIF1AN	0.067209		14	14:111432246A:G	111432246	A	G	0.320501	-0.83907	0.150486	2.46465e-08
20	14:111334310G:A	14	111334310	ENSSSCG00000044499		0.067209		14	14:111432435C:T	111432435	C	T	0.318711	-0.832596	0.151171	3.6366e-08
21	14:111334310G:A	14	111334310	ENSSSCG00000049992		0.067209		14	14:111432606G:C	111432606	G	C	0.321397	-0.833386	0.151304	3.6292e-08
22	14:111334310G:A	14	111334310	ENSSSCG00000044372		0.067209		14	14:111434065G:C	111434065	G	C	0.320949	-0.791139	0.145198	5.07374e-08
23	14:111334310G:A	14	111334310	ENSSSCG00000056813		0.067209		14	14:111434195C:T	111434195	C	T	0.319606	-0.802848	0.147443	5.17611e-08
24	14:111334310G:A	14	111334310	ENSSSCG00000058770		0.067209		14	14:111434225C:A	111434225	C	A	0.319606	-0.802848	0.147443	5.17611e-08
25	14:111334310G:A	14	111334310	ENSSSCG00000010556	PAX2	0.067209		14	14:111434400T:C	111434400	T	C	0.31692	-0.814772	0.149124	4.66266e-08
26	14:111337821T:C	14	111337821	ENSSSCG00000010540	ENTPD7	0.0680214		14	14:111434502T:C	111434502	T	C	0.316473	-0.795069	0.148016	7.80766e-08
27	14:111337821T:C	14	111337821	ENSSSCG00000010541	COX15	0.0680214		14	14:111434869T:C	111434869	T	C	0.325873	-0.782706	0.145452	7.39965e-08
28	14:111337821T:C	14	111337821	ENSSSCG00000010542	CUTC	0.0680214		14	14:111434870G:A	111434870	G	A	0.326321	-0.782016	0.145258	7.29997e-08
29	14:111337821T:C	14	111337821	ENSSSCG00000010543	ABCC2	0.0680214		14	14:111434960T:G	111434960	T	G	0.326321	-0.780427	0.14414	6.1506e-08
30	14:111337821T:C	14	111337821	ENSSSCG00000019803	Y_RNA	0.0680214		14	14:111434983A:T	111434983	A	T	0.326768	-0.779607	0.143937	6.08471e-08
31	14:111337821T:C	14	111337821	ENSSSCG00000010544	DNMBP	0.0680214		14	14:111435020T:G	111435020	T	G	0.326321	-0.775657	0.144014	7.2044e-08
32	14:111337821T:C	14	111337821	ENSSSCG00000010545	CPN1	0.0680214		14	14:111435391C:T	111435391	C	T	0.311101	-0.777508	0.14651	1.11519e-07
33	14:111337821T:C	14	111337821	ENSSSCG00000058016		0.0680214		14	14:111437216C:T	111437216	C	T	0.330797	-0.79647	0.144861	3.8377e-08
34	14:111337821T:C	14	111337821	ENSSSCG00000010546		0.0680214		14	14:111437307C:T	111437307	C	T	0.329454	-0.831267	0.146279	1.32531e-08
35	14:111337821T:C	14	111337821	ENSSSCG00000010548	CHUK	0.0680214		14	14:111447288G:A	111447288	G	A	0.311996	-0.780397	0.150328	2.08857e-07
36	14:111337821T:C	14	111337821	ENSSSCG00000010550	CWF19L1	0.0680214		14	14:111447299C:T	111447299	C	T	0.313787	-0.774181	0.149927	2.42102e-07
37	14:111337821T:C	14	111337821	ENSSSCG00000018383	SNORA12	0.0680214		14	14:111479910C:A	111479910	C	A	0.304387	-0.810952	0.155032	1.68728e-07
38	14:111337821T:C	14	111337821	ENSSSCG00000010551	BLOC1S2	0.0680214		14	14:111480023G:A	111480023	G	A	0.306625	-0.847588	0.154616	4.20806e-08
39	14:111337821T:C	14	111337821	ENSSSCG00000010552	PKD2L1	0.0680214		14	14:111480404C:T	111480404	C	T	0.304387	-0.841198	0.155446	6.24994e-08
40	14:111337821T:C	14	111337821	ENSSSCG00000010554	SCD	0.0680214		14	14:111480489G:C	111480489	G	C	0.304387	-0.841198	0.155446	6.24994e-08
41	14:111337821T:C	14	111337821	ENSSSCG00000006164	WNT8B	0.0680214		14	14:111480547G:C	111480547	G	C	0.304387	-0.841198	0.155446	6.24994e-08
42	14:111337821T:C	14	111337821	ENSSSCG00000006165	SEC31B	0.0680214		14	14:111596340T:C	111596340	C	T	0.360788	-0.823622	0.155041	1.08269e-07
43	14:111337821T:C	14	111337821	ENSSSCG00000006166	NDUFB8	0.0680214		14	14:111597198T:G	111597198	G	T	0.36034	-0.816084	0.153092	9.78491e-08
44	14:111337821T:C	14	111337821	ENSSSCG00000010555	HIF1AN	0.0680214		14	14:111604270G:C	111604270	C	G	0.361235	-0.821983	0.154524	1.04087e-07
45	14:111337821T:C	14	111337821	ENSSSCG00000044499		0.0680214		14	14:111607768T:C	111607768	C	T	0.363026	-0.830621	0.15489	8.20108e-08
46	14:111337821T:C	14	111337821	ENSSSCG00000049992		0.0680214		14	14:111613780T:C	111613780	C	T	0.361235	-0.822002	0.156018	1.37454e-07
47	14:111337821T:C	14	111337821	ENSSSCG00000044372		0.0680214		14	14:111613796T:C	111613796	C	T	0.361235	-0.822002	0.156018	1.37454e-07
48	14:111337821T:C	14	111337821	ENSSSCG00000056813		0.0680214		14	14:111614041A:G	111614041	G	A	0.361235	-0.822002	0.156018	1.37454e-07
49	14:111337821T:C	14	111337821	ENSSSCG00000058770		0.0680214		14	14:111614408T:C	111614408	C	T	0.361235	-0.81249	0.156151	1.9584e-07
50	14:111337821T:C	14	111337821	ENSSSCG00000010556	PAX2	0.0680214		14	14:111618990G:A	111618990	A	G	0.34154	-0.830844	0.151254	3.95101e-08
51	14:111339737C:G	14	111339737	ENSSSCG00000010540	ENTPD7	0.0668647		14	14:111619071A:G	111619071	G	A	0.337511	-0.836412	0.151412	3.31225e-08
52	14:111339737C:G	14	111339737	ENSSSCG00000010541	COX15	0.0668647		14	14:111621130A:G	111621130	G	A	0.346016	-0.806969	0.153826	1.55444e-07
53	14:111339737C:G	14	111339737	ENSSSCG00000010542	CUTC	0.0668647		14	14:111621914C:A	111621914	A	C	0.336168	-0.811352	0.153787	1.32169e-07
54	14:111339737C:G	14	111339737	ENSSSCG00000010543	ABCC2	0.0668647		14	14:111622565G:A	111622565	A	G	0.335721	-0.800992	0.153508	1.80946e-07
55	14:111339737C:G	14	111339737	ENSSSCG00000019803	Y_RNA	0.0668647		14	14:111633304G:A	111633304	A	G	0.357654	-0.777618	0.149936	2.1448e-07
56	14:111339737C:G	14	111339737	ENSSSCG00000010544	DNMBP	0.0668647		14	14:111634737T:C	111634737	C	T	0.362578	-0.776764	0.148586	1.71617e-07
57	14:111339737C:G	14	111339737	ENSSSCG00000010545	CPN1	0.0668647		14	14:111634842T:C	111634842	C	T	0.363026	-0.7696	0.148392	2.14552e-07
58	14:111339737C:G	14	111339737	ENSSSCG00000058016		0.0668647		14	14:111636350T:C	111636350	C	T	0.357654	-0.794317	0.150287	1.25481e-07
59	14:111339737C:G	14	111339737	ENSSSCG00000010546		0.0668647		14	14:111636653C:A	111636653	A	C	0.359445	-0.81978	0.152411	7.50119e-08
60	14:111339737C:G	14	111339737	ENSSSCG00000010548	CHUK	0.0668647		14	14:111636794A:G	111636794	G	A	0.359445	-0.81978	0.152411	7.50119e-08
61	14:111339737C:G	14	111339737	ENSSSCG00000010550	CWF19L1	0.0668647		14	14:111678071T:A	111678071	A	T	0.362131	-0.813636	0.149842	5.63669e-08
62	14:111339737C:G	14	111339737	ENSSSCG00000018383	SNORA12	0.0668647		14	14:111714756T:C	111714756	T	C	0.414951	-0.743497	0.137515	6.42099e-08
63	14:111339737C:G	14	111339737	ENSSSCG00000010551	BLOC1S2	0.0668647		14	14:111738759C:T	111738759	C	T	0.370636	-0.809585	0.145886	2.86618e-08
64	14:111339737C:G	14	111339737	ENSSSCG00000010552	PKD2L1	0.0668647		14	14:111738899G:A	111738899	G	A	0.371979	-0.774919	0.145305	9.65687e-08
65	14:111339737C:G	14	111339737	ENSSSCG00000010554	SCD	0.0668647
66	14:111339737C:G	14	111339737	ENSSSCG00000006164	WNT8B	0.0668647
67	14:111339737C:G	14	111339737	ENSSSCG00000006165	SEC31B	0.0668647
68	14:111339737C:G	14	111339737	ENSSSCG00000006166	NDUFB8	0.0668647
69	14:111339737C:G	14	111339737	ENSSSCG00000010555	HIF1AN	0.0668647
70	14:111339737C:G	14	111339737	ENSSSCG00000044499		0.0668647
71	14:111339737C:G	14	111339737	ENSSSCG00000049992		0.0668647
72	14:111339737C:G	14	111339737	ENSSSCG00000044372		0.0668647
73	14:111339737C:G	14	111339737	ENSSSCG00000056813		0.0668647
74	14:111339737C:G	14	111339737	ENSSSCG00000058770		0.0668647
75	14:111339737C:G	14	111339737	ENSSSCG00000010556	PAX2	0.0668647
76	14:111390795T:C	14	111390795	ENSSSCG00000010541	COX15	0.0681622
77	14:111390795T:C	14	111390795	ENSSSCG00000010542	CUTC	0.0681622
78	14:111390795T:C	14	111390795	ENSSSCG00000010543	ABCC2	0.0681622
79	14:111390795T:C	14	111390795	ENSSSCG00000019803	Y_RNA	0.0681622
80	14:111390795T:C	14	111390795	ENSSSCG00000010544	DNMBP	0.0681622
81	14:111390795T:C	14	111390795	ENSSSCG00000010545	CPN1	0.0681622
82	14:111390795T:C	14	111390795	ENSSSCG00000058016		0.0681622
83	14:111390795T:C	14	111390795	ENSSSCG00000010546		0.0681622
84	14:111390795T:C	14	111390795	ENSSSCG00000010548	CHUK	0.0681622
85	14:111390795T:C	14	111390795	ENSSSCG00000010550	CWF19L1	0.0681622
86	14:111390795T:C	14	111390795	ENSSSCG00000018383	SNORA12	0.0681622
87	14:111390795T:C	14	111390795	ENSSSCG00000010551	BLOC1S2	0.0681622
88	14:111390795T:C	14	111390795	ENSSSCG00000010552	PKD2L1	0.0681622
89	14:111390795T:C	14	111390795	ENSSSCG00000010554	SCD	0.0681622
90	14:111390795T:C	14	111390795	ENSSSCG00000006164	WNT8B	0.0681622
91	14:111390795T:C	14	111390795	ENSSSCG00000006165	SEC31B	0.0681622
92	14:111390795T:C	14	111390795	ENSSSCG00000006166	NDUFB8	0.0681622
93	14:111390795T:C	14	111390795	ENSSSCG00000010555	HIF1AN	0.0681622
94	14:111390795T:C	14	111390795	ENSSSCG00000044499		0.0681622
95	14:111390795T:C	14	111390795	ENSSSCG00000049992		0.0681622
96	14:111390795T:C	14	111390795	ENSSSCG00000044372		0.0681622
97	14:111390795T:C	14	111390795	ENSSSCG00000056813		0.0681622
98	14:111390795T:C	14	111390795	ENSSSCG00000058770		0.0681622
99	14:111390795T:C	14	111390795	ENSSSCG00000010556	PAX2	0.0681622
100	14:111406366T:C	14	111406366	ENSSSCG00000010542	CUTC	0.0626062
101	14:111406366T:C	14	111406366	ENSSSCG00000010543	ABCC2	0.0626062
102	14:111406366T:C	14	111406366	ENSSSCG00000019803	Y_RNA	0.0626062
103	14:111406366T:C	14	111406366	ENSSSCG00000010544	DNMBP	0.0626062
104	14:111406366T:C	14	111406366	ENSSSCG00000010545	CPN1	0.0626062
105	14:111406366T:C	14	111406366	ENSSSCG00000058016		0.0626062
106	14:111406366T:C	14	111406366	ENSSSCG00000010546		0.0626062
107	14:111406366T:C	14	111406366	ENSSSCG00000010548	CHUK	0.0626062
108	14:111406366T:C	14	111406366	ENSSSCG00000010550	CWF19L1	0.0626062
109	14:111406366T:C	14	111406366	ENSSSCG00000018383	SNORA12	0.0626062
110	14:111406366T:C	14	111406366	ENSSSCG00000010551	BLOC1S2	0.0626062
111	14:111406366T:C	14	111406366	ENSSSCG00000010552	PKD2L1	0.0626062
112	14:111406366T:C	14	111406366	ENSSSCG00000010554	SCD	0.0626062
113	14:111406366T:C	14	111406366	ENSSSCG00000006164	WNT8B	0.0626062
114	14:111406366T:C	14	111406366	ENSSSCG00000006165	SEC31B	0.0626062
115	14:111406366T:C	14	111406366	ENSSSCG00000006166	NDUFB8	0.0626062
116	14:111406366T:C	14	111406366	ENSSSCG00000010555	HIF1AN	0.0626062
117	14:111406366T:C	14	111406366	ENSSSCG00000044499		0.0626062
118	14:111406366T:C	14	111406366	ENSSSCG00000049992		0.0626062
119	14:111406366T:C	14	111406366	ENSSSCG00000044372		0.0626062
120	14:111406366T:C	14	111406366	ENSSSCG00000056813		0.0626062
121	14:111406366T:C	14	111406366	ENSSSCG00000058770		0.0626062
122	14:111406366T:C	14	111406366	ENSSSCG00000010556	PAX2	0.0626062
123	14:111407137T:C	14	111407137	ENSSSCG00000010542	CUTC	0.0655799
124	14:111407137T:C	14	111407137	ENSSSCG00000010543	ABCC2	0.0655799
125	14:111407137T:C	14	111407137	ENSSSCG00000019803	Y_RNA	0.0655799
126	14:111407137T:C	14	111407137	ENSSSCG00000010544	DNMBP	0.0655799
127	14:111407137T:C	14	111407137	ENSSSCG00000010545	CPN1	0.0655799
128	14:111407137T:C	14	111407137	ENSSSCG00000058016		0.0655799
129	14:111407137T:C	14	111407137	ENSSSCG00000010546		0.0655799
130	14:111407137T:C	14	111407137	ENSSSCG00000010548	CHUK	0.0655799
131	14:111407137T:C	14	111407137	ENSSSCG00000010550	CWF19L1	0.0655799
132	14:111407137T:C	14	111407137	ENSSSCG00000018383	SNORA12	0.0655799
133	14:111407137T:C	14	111407137	ENSSSCG00000010551	BLOC1S2	0.0655799
134	14:111407137T:C	14	111407137	ENSSSCG00000010552	PKD2L1	0.0655799
135	14:111407137T:C	14	111407137	ENSSSCG00000010554	SCD	0.0655799
136	14:111407137T:C	14	111407137	ENSSSCG00000006164	WNT8B	0.0655799
137	14:111407137T:C	14	111407137	ENSSSCG00000006165	SEC31B	0.0655799
138	14:111407137T:C	14	111407137	ENSSSCG00000006166	NDUFB8	0.0655799
139	14:111407137T:C	14	111407137	ENSSSCG00000010555	HIF1AN	0.0655799
140	14:111407137T:C	14	111407137	ENSSSCG00000044499		0.0655799
141	14:111407137T:C	14	111407137	ENSSSCG00000049992		0.0655799
142	14:111407137T:C	14	111407137	ENSSSCG00000044372		0.0655799
143	14:111407137T:C	14	111407137	ENSSSCG00000056813		0.0655799
144	14:111407137T:C	14	111407137	ENSSSCG00000058770		0.0655799
145	14:111407137T:C	14	111407137	ENSSSCG00000010556	PAX2	0.0655799
146	14:111407335C:A	14	111407335	ENSSSCG00000010542	CUTC	0.0655799
147	14:111407335C:A	14	111407335	ENSSSCG00000010543	ABCC2	0.0655799
148	14:111407335C:A	14	111407335	ENSSSCG00000019803	Y_RNA	0.0655799
149	14:111407335C:A	14	111407335	ENSSSCG00000010544	DNMBP	0.0655799
150	14:111407335C:A	14	111407335	ENSSSCG00000010545	CPN1	0.0655799
151	14:111407335C:A	14	111407335	ENSSSCG00000058016		0.0655799
152	14:111407335C:A	14	111407335	ENSSSCG00000010546		0.0655799
153	14:111407335C:A	14	111407335	ENSSSCG00000010548	CHUK	0.0655799
154	14:111407335C:A	14	111407335	ENSSSCG00000010550	CWF19L1	0.0655799
155	14:111407335C:A	14	111407335	ENSSSCG00000018383	SNORA12	0.0655799
156	14:111407335C:A	14	111407335	ENSSSCG00000010551	BLOC1S2	0.0655799
157	14:111407335C:A	14	111407335	ENSSSCG00000010552	PKD2L1	0.0655799
158	14:111407335C:A	14	111407335	ENSSSCG00000010554	SCD	0.0655799
159	14:111407335C:A	14	111407335	ENSSSCG00000006164	WNT8B	0.0655799
160	14:111407335C:A	14	111407335	ENSSSCG00000006165	SEC31B	0.0655799
161	14:111407335C:A	14	111407335	ENSSSCG00000006166	NDUFB8	0.0655799
162	14:111407335C:A	14	111407335	ENSSSCG00000010555	HIF1AN	0.0655799
163	14:111407335C:A	14	111407335	ENSSSCG00000044499		0.0655799
164	14:111407335C:A	14	111407335	ENSSSCG00000049992		0.0655799
165	14:111407335C:A	14	111407335	ENSSSCG00000044372		0.0655799
166	14:111407335C:A	14	111407335	ENSSSCG00000056813		0.0655799
167	14:111407335C:A	14	111407335	ENSSSCG00000058770		0.0655799
168	14:111407335C:A	14	111407335	ENSSSCG00000010556	PAX2	0.0655799
169	14:111418482A:G	14	111418482	ENSSSCG00000010542	CUTC	0.0651145
170	14:111418482A:G	14	111418482	ENSSSCG00000010543	ABCC2	0.0651145
171	14:111418482A:G	14	111418482	ENSSSCG00000019803	Y_RNA	0.0651145
172	14:111418482A:G	14	111418482	ENSSSCG00000010544	DNMBP	0.0651145
173	14:111418482A:G	14	111418482	ENSSSCG00000010545	CPN1	0.0651145
174	14:111418482A:G	14	111418482	ENSSSCG00000058016		0.0651145
175	14:111418482A:G	14	111418482	ENSSSCG00000010546		0.0651145
176	14:111418482A:G	14	111418482	ENSSSCG00000010548	CHUK	0.0651145
177	14:111418482A:G	14	111418482	ENSSSCG00000010550	CWF19L1	0.0651145
178	14:111418482A:G	14	111418482	ENSSSCG00000018383	SNORA12	0.0651145
179	14:111418482A:G	14	111418482	ENSSSCG00000010551	BLOC1S2	0.0651145
180	14:111418482A:G	14	111418482	ENSSSCG00000010552	PKD2L1	0.0651145
181	14:111418482A:G	14	111418482	ENSSSCG00000010554	SCD	0.0651145
182	14:111418482A:G	14	111418482	ENSSSCG00000006164	WNT8B	0.0651145
183	14:111418482A:G	14	111418482	ENSSSCG00000006165	SEC31B	0.0651145
184	14:111418482A:G	14	111418482	ENSSSCG00000006166	NDUFB8	0.0651145
185	14:111418482A:G	14	111418482	ENSSSCG00000010555	HIF1AN	0.0651145
186	14:111418482A:G	14	111418482	ENSSSCG00000044499		0.0651145
187	14:111418482A:G	14	111418482	ENSSSCG00000049992		0.0651145
188	14:111418482A:G	14	111418482	ENSSSCG00000044372		0.0651145
189	14:111418482A:G	14	111418482	ENSSSCG00000056813		0.0651145
190	14:111418482A:G	14	111418482	ENSSSCG00000058770		0.0651145
191	14:111418482A:G	14	111418482	ENSSSCG00000010556	PAX2	0.0651145
192	14:111418528G:A	14	111418528	ENSSSCG00000010542	CUTC	0.0631177
193	14:111418528G:A	14	111418528	ENSSSCG00000010543	ABCC2	0.0631177
194	14:111418528G:A	14	111418528	ENSSSCG00000019803	Y_RNA	0.0631177
195	14:111418528G:A	14	111418528	ENSSSCG00000010544	DNMBP	0.0631177
196	14:111418528G:A	14	111418528	ENSSSCG00000010545	CPN1	0.0631177
197	14:111418528G:A	14	111418528	ENSSSCG00000058016		0.0631177
198	14:111418528G:A	14	111418528	ENSSSCG00000010546		0.0631177
199	14:111418528G:A	14	111418528	ENSSSCG00000010548	CHUK	0.0631177
200	14:111418528G:A	14	111418528	ENSSSCG00000010550	CWF19L1	0.0631177
201	14:111418528G:A	14	111418528	ENSSSCG00000018383	SNORA12	0.0631177
202	14:111418528G:A	14	111418528	ENSSSCG00000010551	BLOC1S2	0.0631177
203	14:111418528G:A	14	111418528	ENSSSCG00000010552	PKD2L1	0.0631177
204	14:111418528G:A	14	111418528	ENSSSCG00000010554	SCD	0.0631177
205	14:111418528G:A	14	111418528	ENSSSCG00000006164	WNT8B	0.0631177
206	14:111418528G:A	14	111418528	ENSSSCG00000006165	SEC31B	0.0631177
207	14:111418528G:A	14	111418528	ENSSSCG00000006166	NDUFB8	0.0631177
208	14:111418528G:A	14	111418528	ENSSSCG00000010555	HIF1AN	0.0631177
209	14:111418528G:A	14	111418528	ENSSSCG00000044499		0.0631177
210	14:111418528G:A	14	111418528	ENSSSCG00000049992		0.0631177
211	14:111418528G:A	14	111418528	ENSSSCG00000044372		0.0631177
212	14:111418528G:A	14	111418528	ENSSSCG00000056813		0.0631177
213	14:111418528G:A	14	111418528	ENSSSCG00000058770		0.0631177
214	14:111418528G:A	14	111418528	ENSSSCG00000010556	PAX2	0.0631177
215	14:111418632G:A	14	111418632	ENSSSCG00000010542	CUTC	0.0642747
216	14:111418632G:A	14	111418632	ENSSSCG00000010543	ABCC2	0.0642747
217	14:111418632G:A	14	111418632	ENSSSCG00000019803	Y_RNA	0.0642747
218	14:111418632G:A	14	111418632	ENSSSCG00000010544	DNMBP	0.0642747
219	14:111418632G:A	14	111418632	ENSSSCG00000010545	CPN1	0.0642747
220	14:111418632G:A	14	111418632	ENSSSCG00000058016		0.0642747
221	14:111418632G:A	14	111418632	ENSSSCG00000010546		0.0642747
222	14:111418632G:A	14	111418632	ENSSSCG00000010548	CHUK	0.0642747
223	14:111418632G:A	14	111418632	ENSSSCG00000010550	CWF19L1	0.0642747
224	14:111418632G:A	14	111418632	ENSSSCG00000018383	SNORA12	0.0642747
225	14:111418632G:A	14	111418632	ENSSSCG00000010551	BLOC1S2	0.0642747
226	14:111418632G:A	14	111418632	ENSSSCG00000010552	PKD2L1	0.0642747
227	14:111418632G:A	14	111418632	ENSSSCG00000010554	SCD	0.0642747
228	14:111418632G:A	14	111418632	ENSSSCG00000006164	WNT8B	0.0642747
229	14:111418632G:A	14	111418632	ENSSSCG00000006165	SEC31B	0.0642747
230	14:111418632G:A	14	111418632	ENSSSCG00000006166	NDUFB8	0.0642747
231	14:111418632G:A	14	111418632	ENSSSCG00000010555	HIF1AN	0.0642747
232	14:111418632G:A	14	111418632	ENSSSCG00000044499		0.0642747
233	14:111418632G:A	14	111418632	ENSSSCG00000049992		0.0642747
234	14:111418632G:A	14	111418632	ENSSSCG00000044372		0.0642747
235	14:111418632G:A	14	111418632	ENSSSCG00000056813		0.0642747
236	14:111418632G:A	14	111418632	ENSSSCG00000058770		0.0642747
237	14:111418632G:A	14	111418632	ENSSSCG00000010556	PAX2	0.0642747
238	14:111421243C:T	14	111421243	ENSSSCG00000010542	CUTC	0.0608236
239	14:111421243C:T	14	111421243	ENSSSCG00000010543	ABCC2	0.0608236
240	14:111421243C:T	14	111421243	ENSSSCG00000019803	Y_RNA	0.0608236
241	14:111421243C:T	14	111421243	ENSSSCG00000010544	DNMBP	0.0608236
242	14:111421243C:T	14	111421243	ENSSSCG00000010545	CPN1	0.0608236
243	14:111421243C:T	14	111421243	ENSSSCG00000058016		0.0608236
244	14:111421243C:T	14	111421243	ENSSSCG00000010546		0.0608236
245	14:111421243C:T	14	111421243	ENSSSCG00000010548	CHUK	0.0608236
246	14:111421243C:T	14	111421243	ENSSSCG00000010550	CWF19L1	0.0608236
247	14:111421243C:T	14	111421243	ENSSSCG00000018383	SNORA12	0.0608236
248	14:111421243C:T	14	111421243	ENSSSCG00000010551	BLOC1S2	0.0608236
249	14:111421243C:T	14	111421243	ENSSSCG00000010552	PKD2L1	0.0608236
250	14:111421243C:T	14	111421243	ENSSSCG00000010554	SCD	0.0608236
251	14:111421243C:T	14	111421243	ENSSSCG00000006164	WNT8B	0.0608236
252	14:111421243C:T	14	111421243	ENSSSCG00000006165	SEC31B	0.0608236
253	14:111421243C:T	14	111421243	ENSSSCG00000006166	NDUFB8	0.0608236
254	14:111421243C:T	14	111421243	ENSSSCG00000010555	HIF1AN	0.0608236
255	14:111421243C:T	14	111421243	ENSSSCG00000044499		0.0608236
256	14:111421243C:T	14	111421243	ENSSSCG00000049992		0.0608236
257	14:111421243C:T	14	111421243	ENSSSCG00000044372		0.0608236
258	14:111421243C:T	14	111421243	ENSSSCG00000056813		0.0608236
259	14:111421243C:T	14	111421243	ENSSSCG00000058770		0.0608236
260	14:111421243C:T	14	111421243	ENSSSCG00000010556	PAX2	0.0608236
261	14:111421856G:A	14	111421856	ENSSSCG00000010542	CUTC	0.0657258
262	14:111421856G:A	14	111421856	ENSSSCG00000010543	ABCC2	0.0657258
263	14:111421856G:A	14	111421856	ENSSSCG00000019803	Y_RNA	0.0657258
264	14:111421856G:A	14	111421856	ENSSSCG00000010544	DNMBP	0.0657258
265	14:111421856G:A	14	111421856	ENSSSCG00000010545	CPN1	0.0657258
266	14:111421856G:A	14	111421856	ENSSSCG00000058016		0.0657258
267	14:111421856G:A	14	111421856	ENSSSCG00000010546		0.0657258
268	14:111421856G:A	14	111421856	ENSSSCG00000010548	CHUK	0.0657258
269	14:111421856G:A	14	111421856	ENSSSCG00000010550	CWF19L1	0.0657258
270	14:111421856G:A	14	111421856	ENSSSCG00000018383	SNORA12	0.0657258
271	14:111421856G:A	14	111421856	ENSSSCG00000010551	BLOC1S2	0.0657258
272	14:111421856G:A	14	111421856	ENSSSCG00000010552	PKD2L1	0.0657258
273	14:111421856G:A	14	111421856	ENSSSCG00000010554	SCD	0.0657258
274	14:111421856G:A	14	111421856	ENSSSCG00000006164	WNT8B	0.0657258
275	14:111421856G:A	14	111421856	ENSSSCG00000006165	SEC31B	0.0657258
276	14:111421856G:A	14	111421856	ENSSSCG00000006166	NDUFB8	0.0657258
277	14:111421856G:A	14	111421856	ENSSSCG00000010555	HIF1AN	0.0657258
278	14:111421856G:A	14	111421856	ENSSSCG00000044499		0.0657258
279	14:111421856G:A	14	111421856	ENSSSCG00000049992		0.0657258
280	14:111421856G:A	14	111421856	ENSSSCG00000044372		0.0657258
281	14:111421856G:A	14	111421856	ENSSSCG00000056813		0.0657258
282	14:111421856G:A	14	111421856	ENSSSCG00000058770		0.0657258
283	14:111421856G:A	14	111421856	ENSSSCG00000010556	PAX2	0.0657258
284	14:111424558T:C	14	111424558	ENSSSCG00000010542	CUTC	0.0668758
285	14:111424558T:C	14	111424558	ENSSSCG00000010543	ABCC2	0.0668758
286	14:111424558T:C	14	111424558	ENSSSCG00000019803	Y_RNA	0.0668758
287	14:111424558T:C	14	111424558	ENSSSCG00000010544	DNMBP	0.0668758
288	14:111424558T:C	14	111424558	ENSSSCG00000010545	CPN1	0.0668758
289	14:111424558T:C	14	111424558	ENSSSCG00000058016		0.0668758
290	14:111424558T:C	14	111424558	ENSSSCG00000010546		0.0668758
291	14:111424558T:C	14	111424558	ENSSSCG00000010548	CHUK	0.0668758
292	14:111424558T:C	14	111424558	ENSSSCG00000010550	CWF19L1	0.0668758
293	14:111424558T:C	14	111424558	ENSSSCG00000018383	SNORA12	0.0668758
294	14:111424558T:C	14	111424558	ENSSSCG00000010551	BLOC1S2	0.0668758
295	14:111424558T:C	14	111424558	ENSSSCG00000010552	PKD2L1	0.0668758
296	14:111424558T:C	14	111424558	ENSSSCG00000010554	SCD	0.0668758
297	14:111424558T:C	14	111424558	ENSSSCG00000006164	WNT8B	0.0668758
298	14:111424558T:C	14	111424558	ENSSSCG00000006165	SEC31B	0.0668758
299	14:111424558T:C	14	111424558	ENSSSCG00000006166	NDUFB8	0.0668758
300	14:111424558T:C	14	111424558	ENSSSCG00000010555	HIF1AN	0.0668758
301	14:111424558T:C	14	111424558	ENSSSCG00000044499		0.0668758
302	14:111424558T:C	14	111424558	ENSSSCG00000049992		0.0668758
303	14:111424558T:C	14	111424558	ENSSSCG00000044372		0.0668758
304	14:111424558T:C	14	111424558	ENSSSCG00000056813		0.0668758
305	14:111424558T:C	14	111424558	ENSSSCG00000058770		0.0668758
306	14:111424558T:C	14	111424558	ENSSSCG00000010556	PAX2	0.0668758
307	14:111431031G:A	14	111431031	ENSSSCG00000010543	ABCC2	0.0676187
308	14:111431031G:A	14	111431031	ENSSSCG00000019803	Y_RNA	0.0676187
309	14:111431031G:A	14	111431031	ENSSSCG00000010544	DNMBP	0.0676187
310	14:111431031G:A	14	111431031	ENSSSCG00000010545	CPN1	0.0676187
311	14:111431031G:A	14	111431031	ENSSSCG00000058016		0.0676187
312	14:111431031G:A	14	111431031	ENSSSCG00000010546		0.0676187
313	14:111431031G:A	14	111431031	ENSSSCG00000010548	CHUK	0.0676187
314	14:111431031G:A	14	111431031	ENSSSCG00000010550	CWF19L1	0.0676187
315	14:111431031G:A	14	111431031	ENSSSCG00000018383	SNORA12	0.0676187
316	14:111431031G:A	14	111431031	ENSSSCG00000010551	BLOC1S2	0.0676187
317	14:111431031G:A	14	111431031	ENSSSCG00000010552	PKD2L1	0.0676187
318	14:111431031G:A	14	111431031	ENSSSCG00000010554	SCD	0.0676187
319	14:111431031G:A	14	111431031	ENSSSCG00000006164	WNT8B	0.0676187
320	14:111431031G:A	14	111431031	ENSSSCG00000006165	SEC31B	0.0676187
321	14:111431031G:A	14	111431031	ENSSSCG00000006166	NDUFB8	0.0676187
322	14:111431031G:A	14	111431031	ENSSSCG00000010555	HIF1AN	0.0676187
323	14:111431031G:A	14	111431031	ENSSSCG00000044499		0.0676187
324	14:111431031G:A	14	111431031	ENSSSCG00000049992		0.0676187
325	14:111431031G:A	14	111431031	ENSSSCG00000044372		0.0676187
326	14:111431031G:A	14	111431031	ENSSSCG00000056813		0.0676187
327	14:111431031G:A	14	111431031	ENSSSCG00000058770		0.0676187
328	14:111431031G:A	14	111431031	ENSSSCG00000010556	PAX2	0.0676187
329	14:111431534C:G	14	111431534	ENSSSCG00000010543	ABCC2	0.0655097
330	14:111431534C:G	14	111431534	ENSSSCG00000019803	Y_RNA	0.0655097
331	14:111431534C:G	14	111431534	ENSSSCG00000010544	DNMBP	0.0655097
332	14:111431534C:G	14	111431534	ENSSSCG00000010545	CPN1	0.0655097
333	14:111431534C:G	14	111431534	ENSSSCG00000058016		0.0655097
334	14:111431534C:G	14	111431534	ENSSSCG00000010546		0.0655097
335	14:111431534C:G	14	111431534	ENSSSCG00000010548	CHUK	0.0655097
336	14:111431534C:G	14	111431534	ENSSSCG00000010550	CWF19L1	0.0655097
337	14:111431534C:G	14	111431534	ENSSSCG00000018383	SNORA12	0.0655097
338	14:111431534C:G	14	111431534	ENSSSCG00000010551	BLOC1S2	0.0655097
339	14:111431534C:G	14	111431534	ENSSSCG00000010552	PKD2L1	0.0655097
340	14:111431534C:G	14	111431534	ENSSSCG00000010554	SCD	0.0655097
341	14:111431534C:G	14	111431534	ENSSSCG00000006164	WNT8B	0.0655097
342	14:111431534C:G	14	111431534	ENSSSCG00000006165	SEC31B	0.0655097
343	14:111431534C:G	14	111431534	ENSSSCG00000006166	NDUFB8	0.0655097
344	14:111431534C:G	14	111431534	ENSSSCG00000010555	HIF1AN	0.0655097
345	14:111431534C:G	14	111431534	ENSSSCG00000044499		0.0655097
346	14:111431534C:G	14	111431534	ENSSSCG00000049992		0.0655097
347	14:111431534C:G	14	111431534	ENSSSCG00000044372		0.0655097
348	14:111431534C:G	14	111431534	ENSSSCG00000056813		0.0655097
349	14:111431534C:G	14	111431534	ENSSSCG00000058770		0.0655097
350	14:111431534C:G	14	111431534	ENSSSCG00000010556	PAX2	0.0655097
351	14:111431888G:A	14	111431888	ENSSSCG00000010543	ABCC2	0.065534
352	14:111431888G:A	14	111431888	ENSSSCG00000019803	Y_RNA	0.065534
353	14:111431888G:A	14	111431888	ENSSSCG00000010544	DNMBP	0.065534
354	14:111431888G:A	14	111431888	ENSSSCG00000010545	CPN1	0.065534
355	14:111431888G:A	14	111431888	ENSSSCG00000058016		0.065534
356	14:111431888G:A	14	111431888	ENSSSCG00000010546		0.065534
357	14:111431888G:A	14	111431888	ENSSSCG00000010548	CHUK	0.065534
358	14:111431888G:A	14	111431888	ENSSSCG00000010550	CWF19L1	0.065534
359	14:111431888G:A	14	111431888	ENSSSCG00000018383	SNORA12	0.065534
360	14:111431888G:A	14	111431888	ENSSSCG00000010551	BLOC1S2	0.065534
361	14:111431888G:A	14	111431888	ENSSSCG00000010552	PKD2L1	0.065534
362	14:111431888G:A	14	111431888	ENSSSCG00000010554	SCD	0.065534
363	14:111431888G:A	14	111431888	ENSSSCG00000006164	WNT8B	0.065534
364	14:111431888G:A	14	111431888	ENSSSCG00000006165	SEC31B	0.065534
365	14:111431888G:A	14	111431888	ENSSSCG00000006166	NDUFB8	0.065534
366	14:111431888G:A	14	111431888	ENSSSCG00000010555	HIF1AN	0.065534
367	14:111431888G:A	14	111431888	ENSSSCG00000044499		0.065534
368	14:111431888G:A	14	111431888	ENSSSCG00000049992		0.065534
369	14:111431888G:A	14	111431888	ENSSSCG00000044372		0.065534
370	14:111431888G:A	14	111431888	ENSSSCG00000056813		0.065534
371	14:111431888G:A	14	111431888	ENSSSCG00000058770		0.065534
372	14:111431888G:A	14	111431888	ENSSSCG00000010556	PAX2	0.065534
373	14:111432096C:T	14	111432096	ENSSSCG00000010543	ABCC2	0.0682644
374	14:111432096C:T	14	111432096	ENSSSCG00000019803	Y_RNA	0.0682644
375	14:111432096C:T	14	111432096	ENSSSCG00000010544	DNMBP	0.0682644
376	14:111432096C:T	14	111432096	ENSSSCG00000010545	CPN1	0.0682644
377	14:111432096C:T	14	111432096	ENSSSCG00000058016		0.0682644
378	14:111432096C:T	14	111432096	ENSSSCG00000010546		0.0682644
379	14:111432096C:T	14	111432096	ENSSSCG00000010548	CHUK	0.0682644
380	14:111432096C:T	14	111432096	ENSSSCG00000010550	CWF19L1	0.0682644
381	14:111432096C:T	14	111432096	ENSSSCG00000018383	SNORA12	0.0682644
382	14:111432096C:T	14	111432096	ENSSSCG00000010551	BLOC1S2	0.0682644
383	14:111432096C:T	14	111432096	ENSSSCG00000010552	PKD2L1	0.0682644
384	14:111432096C:T	14	111432096	ENSSSCG00000010554	SCD	0.0682644
385	14:111432096C:T	14	111432096	ENSSSCG00000006164	WNT8B	0.0682644
386	14:111432096C:T	14	111432096	ENSSSCG00000006165	SEC31B	0.0682644
387	14:111432096C:T	14	111432096	ENSSSCG00000006166	NDUFB8	0.0682644
388	14:111432096C:T	14	111432096	ENSSSCG00000010555	HIF1AN	0.0682644
389	14:111432096C:T	14	111432096	ENSSSCG00000044499		0.0682644
390	14:111432096C:T	14	111432096	ENSSSCG00000049992		0.0682644
391	14:111432096C:T	14	111432096	ENSSSCG00000044372		0.0682644
392	14:111432096C:T	14	111432096	ENSSSCG00000056813		0.0682644
393	14:111432096C:T	14	111432096	ENSSSCG00000058770		0.0682644
394	14:111432096C:T	14	111432096	ENSSSCG00000010556	PAX2	0.0682644
395	14:111432246A:G	14	111432246	ENSSSCG00000010543	ABCC2	0.0680074
396	14:111432246A:G	14	111432246	ENSSSCG00000019803	Y_RNA	0.0680074
397	14:111432246A:G	14	111432246	ENSSSCG00000010544	DNMBP	0.0680074
398	14:111432246A:G	14	111432246	ENSSSCG00000010545	CPN1	0.0680074
399	14:111432246A:G	14	111432246	ENSSSCG00000058016		0.0680074
400	14:111432246A:G	14	111432246	ENSSSCG00000010546		0.0680074
401	14:111432246A:G	14	111432246	ENSSSCG00000010548	CHUK	0.0680074
402	14:111432246A:G	14	111432246	ENSSSCG00000010550	CWF19L1	0.0680074
403	14:111432246A:G	14	111432246	ENSSSCG00000018383	SNORA12	0.0680074
404	14:111432246A:G	14	111432246	ENSSSCG00000010551	BLOC1S2	0.0680074
405	14:111432246A:G	14	111432246	ENSSSCG00000010552	PKD2L1	0.0680074
406	14:111432246A:G	14	111432246	ENSSSCG00000010554	SCD	0.0680074
407	14:111432246A:G	14	111432246	ENSSSCG00000006164	WNT8B	0.0680074
408	14:111432246A:G	14	111432246	ENSSSCG00000006165	SEC31B	0.0680074
409	14:111432246A:G	14	111432246	ENSSSCG00000006166	NDUFB8	0.0680074
410	14:111432246A:G	14	111432246	ENSSSCG00000010555	HIF1AN	0.0680074
411	14:111432246A:G	14	111432246	ENSSSCG00000044499		0.0680074
412	14:111432246A:G	14	111432246	ENSSSCG00000049992		0.0680074
413	14:111432246A:G	14	111432246	ENSSSCG00000044372		0.0680074
414	14:111432246A:G	14	111432246	ENSSSCG00000056813		0.0680074
415	14:111432246A:G	14	111432246	ENSSSCG00000058770		0.0680074
416	14:111432246A:G	14	111432246	ENSSSCG00000010556	PAX2	0.0680074
417	14:111432435C:T	14	111432435	ENSSSCG00000010543	ABCC2	0.0677451
418	14:111432435C:T	14	111432435	ENSSSCG00000019803	Y_RNA	0.0677451
419	14:111432435C:T	14	111432435	ENSSSCG00000010544	DNMBP	0.0677451
420	14:111432435C:T	14	111432435	ENSSSCG00000010545	CPN1	0.0677451
421	14:111432435C:T	14	111432435	ENSSSCG00000058016		0.0677451
422	14:111432435C:T	14	111432435	ENSSSCG00000010546		0.0677451
423	14:111432435C:T	14	111432435	ENSSSCG00000010548	CHUK	0.0677451
424	14:111432435C:T	14	111432435	ENSSSCG00000010550	CWF19L1	0.0677451
425	14:111432435C:T	14	111432435	ENSSSCG00000018383	SNORA12	0.0677451
426	14:111432435C:T	14	111432435	ENSSSCG00000010551	BLOC1S2	0.0677451
427	14:111432435C:T	14	111432435	ENSSSCG00000010552	PKD2L1	0.0677451
428	14:111432435C:T	14	111432435	ENSSSCG00000010554	SCD	0.0677451
429	14:111432435C:T	14	111432435	ENSSSCG00000006164	WNT8B	0.0677451
430	14:111432435C:T	14	111432435	ENSSSCG00000006165	SEC31B	0.0677451
431	14:111432435C:T	14	111432435	ENSSSCG00000006166	NDUFB8	0.0677451
432	14:111432435C:T	14	111432435	ENSSSCG00000010555	HIF1AN	0.0677451
433	14:111432435C:T	14	111432435	ENSSSCG00000044499		0.0677451
434	14:111432435C:T	14	111432435	ENSSSCG00000049992		0.0677451
435	14:111432435C:T	14	111432435	ENSSSCG00000044372		0.0677451
436	14:111432435C:T	14	111432435	ENSSSCG00000056813		0.0677451
437	14:111432435C:T	14	111432435	ENSSSCG00000058770		0.0677451
438	14:111432435C:T	14	111432435	ENSSSCG00000010556	PAX2	0.0677451
439	14:111432606G:C	14	111432606	ENSSSCG00000010543	ABCC2	0.0681759
440	14:111432606G:C	14	111432606	ENSSSCG00000019803	Y_RNA	0.0681759
441	14:111432606G:C	14	111432606	ENSSSCG00000010544	DNMBP	0.0681759
442	14:111432606G:C	14	111432606	ENSSSCG00000010545	CPN1	0.0681759
443	14:111432606G:C	14	111432606	ENSSSCG00000058016		0.0681759
444	14:111432606G:C	14	111432606	ENSSSCG00000010546		0.0681759
445	14:111432606G:C	14	111432606	ENSSSCG00000010548	CHUK	0.0681759
446	14:111432606G:C	14	111432606	ENSSSCG00000010550	CWF19L1	0.0681759
447	14:111432606G:C	14	111432606	ENSSSCG00000018383	SNORA12	0.0681759
448	14:111432606G:C	14	111432606	ENSSSCG00000010551	BLOC1S2	0.0681759
449	14:111432606G:C	14	111432606	ENSSSCG00000010552	PKD2L1	0.0681759
450	14:111432606G:C	14	111432606	ENSSSCG00000010554	SCD	0.0681759
451	14:111432606G:C	14	111432606	ENSSSCG00000006164	WNT8B	0.0681759
452	14:111432606G:C	14	111432606	ENSSSCG00000006165	SEC31B	0.0681759
453	14:111432606G:C	14	111432606	ENSSSCG00000006166	NDUFB8	0.0681759
454	14:111432606G:C	14	111432606	ENSSSCG00000010555	HIF1AN	0.0681759
455	14:111432606G:C	14	111432606	ENSSSCG00000044499		0.0681759
456	14:111432606G:C	14	111432606	ENSSSCG00000049992		0.0681759
457	14:111432606G:C	14	111432606	ENSSSCG00000044372		0.0681759
458	14:111432606G:C	14	111432606	ENSSSCG00000056813		0.0681759
459	14:111432606G:C	14	111432606	ENSSSCG00000058770		0.0681759
460	14:111432606G:C	14	111432606	ENSSSCG00000010556	PAX2	0.0681759
461	14:111434065G:C	14	111434065	ENSSSCG00000010543	ABCC2	0.0613939
462	14:111434065G:C	14	111434065	ENSSSCG00000019803	Y_RNA	0.0613939
463	14:111434065G:C	14	111434065	ENSSSCG00000010544	DNMBP	0.0613939
464	14:111434065G:C	14	111434065	ENSSSCG00000010545	CPN1	0.0613939
465	14:111434065G:C	14	111434065	ENSSSCG00000058016		0.0613939
466	14:111434065G:C	14	111434065	ENSSSCG00000010546		0.0613939
467	14:111434065G:C	14	111434065	ENSSSCG00000010548	CHUK	0.0613939
468	14:111434065G:C	14	111434065	ENSSSCG00000010550	CWF19L1	0.0613939
469	14:111434065G:C	14	111434065	ENSSSCG00000018383	SNORA12	0.0613939
470	14:111434065G:C	14	111434065	ENSSSCG00000010551	BLOC1S2	0.0613939
471	14:111434065G:C	14	111434065	ENSSSCG00000010552	PKD2L1	0.0613939
472	14:111434065G:C	14	111434065	ENSSSCG00000010554	SCD	0.0613939
473	14:111434065G:C	14	111434065	ENSSSCG00000006164	WNT8B	0.0613939
474	14:111434065G:C	14	111434065	ENSSSCG00000006165	SEC31B	0.0613939
475	14:111434065G:C	14	111434065	ENSSSCG00000006166	NDUFB8	0.0613939
476	14:111434065G:C	14	111434065	ENSSSCG00000010555	HIF1AN	0.0613939
477	14:111434065G:C	14	111434065	ENSSSCG00000044499		0.0613939
478	14:111434065G:C	14	111434065	ENSSSCG00000049992		0.0613939
479	14:111434065G:C	14	111434065	ENSSSCG00000044372		0.0613939
480	14:111434065G:C	14	111434065	ENSSSCG00000056813		0.0613939
481	14:111434065G:C	14	111434065	ENSSSCG00000058770		0.0613939
482	14:111434065G:C	14	111434065	ENSSSCG00000010556	PAX2	0.0613939
483	14:111434195C:T	14	111434195	ENSSSCG00000010543	ABCC2	0.0630846
484	14:111434195C:T	14	111434195	ENSSSCG00000019803	Y_RNA	0.0630846
485	14:111434195C:T	14	111434195	ENSSSCG00000010544	DNMBP	0.0630846
486	14:111434195C:T	14	111434195	ENSSSCG00000010545	CPN1	0.0630846
487	14:111434195C:T	14	111434195	ENSSSCG00000058016		0.0630846
488	14:111434195C:T	14	111434195	ENSSSCG00000010546		0.0630846
489	14:111434195C:T	14	111434195	ENSSSCG00000010548	CHUK	0.0630846
490	14:111434195C:T	14	111434195	ENSSSCG00000010550	CWF19L1	0.0630846
491	14:111434195C:T	14	111434195	ENSSSCG00000018383	SNORA12	0.0630846
492	14:111434195C:T	14	111434195	ENSSSCG00000010551	BLOC1S2	0.0630846
493	14:111434195C:T	14	111434195	ENSSSCG00000010552	PKD2L1	0.0630846
494	14:111434195C:T	14	111434195	ENSSSCG00000010554	SCD	0.0630846
495	14:111434195C:T	14	111434195	ENSSSCG00000006164	WNT8B	0.0630846
496	14:111434195C:T	14	111434195	ENSSSCG00000006165	SEC31B	0.0630846
497	14:111434195C:T	14	111434195	ENSSSCG00000006166	NDUFB8	0.0630846
498	14:111434195C:T	14	111434195	ENSSSCG00000010555	HIF1AN	0.0630846
499	14:111434195C:T	14	111434195	ENSSSCG00000044499		0.0630846
500	14:111434195C:T	14	111434195	ENSSSCG00000049992		0.0630846
501	14:111434195C:T	14	111434195	ENSSSCG00000044372		0.0630846
502	14:111434195C:T	14	111434195	ENSSSCG00000056813		0.0630846
503	14:111434195C:T	14	111434195	ENSSSCG00000058770		0.0630846
504	14:111434195C:T	14	111434195	ENSSSCG00000010556	PAX2	0.0630846
505	14:111434225C:A	14	111434225	ENSSSCG00000010543	ABCC2	0.0630846
506	14:111434225C:A	14	111434225	ENSSSCG00000019803	Y_RNA	0.0630846
507	14:111434225C:A	14	111434225	ENSSSCG00000010544	DNMBP	0.0630846
508	14:111434225C:A	14	111434225	ENSSSCG00000010545	CPN1	0.0630846
509	14:111434225C:A	14	111434225	ENSSSCG00000058016		0.0630846
510	14:111434225C:A	14	111434225	ENSSSCG00000010546		0.0630846
511	14:111434225C:A	14	111434225	ENSSSCG00000010548	CHUK	0.0630846
512	14:111434225C:A	14	111434225	ENSSSCG00000010550	CWF19L1	0.0630846
513	14:111434225C:A	14	111434225	ENSSSCG00000018383	SNORA12	0.0630846
514	14:111434225C:A	14	111434225	ENSSSCG00000010551	BLOC1S2	0.0630846
515	14:111434225C:A	14	111434225	ENSSSCG00000010552	PKD2L1	0.0630846
516	14:111434225C:A	14	111434225	ENSSSCG00000010554	SCD	0.0630846
517	14:111434225C:A	14	111434225	ENSSSCG00000006164	WNT8B	0.0630846
518	14:111434225C:A	14	111434225	ENSSSCG00000006165	SEC31B	0.0630846
519	14:111434225C:A	14	111434225	ENSSSCG00000006166	NDUFB8	0.0630846
520	14:111434225C:A	14	111434225	ENSSSCG00000010555	HIF1AN	0.0630846
521	14:111434225C:A	14	111434225	ENSSSCG00000044499		0.0630846
522	14:111434225C:A	14	111434225	ENSSSCG00000049992		0.0630846
523	14:111434225C:A	14	111434225	ENSSSCG00000044372		0.0630846
524	14:111434225C:A	14	111434225	ENSSSCG00000056813		0.0630846
525	14:111434225C:A	14	111434225	ENSSSCG00000058770		0.0630846
526	14:111434225C:A	14	111434225	ENSSSCG00000010556	PAX2	0.0630846
527	14:111434400T:C	14	111434400	ENSSSCG00000010543	ABCC2	0.0646807
528	14:111434400T:C	14	111434400	ENSSSCG00000019803	Y_RNA	0.0646807
529	14:111434400T:C	14	111434400	ENSSSCG00000010544	DNMBP	0.0646807
530	14:111434400T:C	14	111434400	ENSSSCG00000010545	CPN1	0.0646807
531	14:111434400T:C	14	111434400	ENSSSCG00000058016		0.0646807
532	14:111434400T:C	14	111434400	ENSSSCG00000010546		0.0646807
533	14:111434400T:C	14	111434400	ENSSSCG00000010548	CHUK	0.0646807
534	14:111434400T:C	14	111434400	ENSSSCG00000010550	CWF19L1	0.0646807
535	14:111434400T:C	14	111434400	ENSSSCG00000018383	SNORA12	0.0646807
536	14:111434400T:C	14	111434400	ENSSSCG00000010551	BLOC1S2	0.0646807
537	14:111434400T:C	14	111434400	ENSSSCG00000010552	PKD2L1	0.0646807
538	14:111434400T:C	14	111434400	ENSSSCG00000010554	SCD	0.0646807
539	14:111434400T:C	14	111434400	ENSSSCG00000006164	WNT8B	0.0646807
540	14:111434400T:C	14	111434400	ENSSSCG00000006165	SEC31B	0.0646807
541	14:111434400T:C	14	111434400	ENSSSCG00000006166	NDUFB8	0.0646807
542	14:111434400T:C	14	111434400	ENSSSCG00000010555	HIF1AN	0.0646807
543	14:111434400T:C	14	111434400	ENSSSCG00000044499		0.0646807
544	14:111434400T:C	14	111434400	ENSSSCG00000049992		0.0646807
545	14:111434400T:C	14	111434400	ENSSSCG00000044372		0.0646807
546	14:111434400T:C	14	111434400	ENSSSCG00000056813		0.0646807
547	14:111434400T:C	14	111434400	ENSSSCG00000058770		0.0646807
548	14:111434400T:C	14	111434400	ENSSSCG00000010556	PAX2	0.0646807
549	14:111434502T:C	14	111434502	ENSSSCG00000010543	ABCC2	0.0615436
550	14:111434502T:C	14	111434502	ENSSSCG00000019803	Y_RNA	0.0615436
551	14:111434502T:C	14	111434502	ENSSSCG00000010544	DNMBP	0.0615436
552	14:111434502T:C	14	111434502	ENSSSCG00000010545	CPN1	0.0615436
553	14:111434502T:C	14	111434502	ENSSSCG00000058016		0.0615436
554	14:111434502T:C	14	111434502	ENSSSCG00000010546		0.0615436
555	14:111434502T:C	14	111434502	ENSSSCG00000010548	CHUK	0.0615436
556	14:111434502T:C	14	111434502	ENSSSCG00000010550	CWF19L1	0.0615436
557	14:111434502T:C	14	111434502	ENSSSCG00000018383	SNORA12	0.0615436
558	14:111434502T:C	14	111434502	ENSSSCG00000010551	BLOC1S2	0.0615436
559	14:111434502T:C	14	111434502	ENSSSCG00000010552	PKD2L1	0.0615436
560	14:111434502T:C	14	111434502	ENSSSCG00000010554	SCD	0.0615436
561	14:111434502T:C	14	111434502	ENSSSCG00000006164	WNT8B	0.0615436
562	14:111434502T:C	14	111434502	ENSSSCG00000006165	SEC31B	0.0615436
563	14:111434502T:C	14	111434502	ENSSSCG00000006166	NDUFB8	0.0615436
564	14:111434502T:C	14	111434502	ENSSSCG00000010555	HIF1AN	0.0615436
565	14:111434502T:C	14	111434502	ENSSSCG00000044499		0.0615436
566	14:111434502T:C	14	111434502	ENSSSCG00000049992		0.0615436
567	14:111434502T:C	14	111434502	ENSSSCG00000044372		0.0615436
568	14:111434502T:C	14	111434502	ENSSSCG00000056813		0.0615436
569	14:111434502T:C	14	111434502	ENSSSCG00000058770		0.0615436
570	14:111434502T:C	14	111434502	ENSSSCG00000010556	PAX2	0.0615436
571	14:111434869T:C	14	111434869	ENSSSCG00000010543	ABCC2	0.0605715
572	14:111434869T:C	14	111434869	ENSSSCG00000019803	Y_RNA	0.0605715
573	14:111434869T:C	14	111434869	ENSSSCG00000010544	DNMBP	0.0605715
574	14:111434869T:C	14	111434869	ENSSSCG00000010545	CPN1	0.0605715
575	14:111434869T:C	14	111434869	ENSSSCG00000058016		0.0605715
576	14:111434869T:C	14	111434869	ENSSSCG00000010546		0.0605715
577	14:111434869T:C	14	111434869	ENSSSCG00000010548	CHUK	0.0605715
578	14:111434869T:C	14	111434869	ENSSSCG00000010550	CWF19L1	0.0605715
579	14:111434869T:C	14	111434869	ENSSSCG00000018383	SNORA12	0.0605715
580	14:111434869T:C	14	111434869	ENSSSCG00000010551	BLOC1S2	0.0605715
581	14:111434869T:C	14	111434869	ENSSSCG00000010552	PKD2L1	0.0605715
582	14:111434869T:C	14	111434869	ENSSSCG00000010554	SCD	0.0605715
583	14:111434869T:C	14	111434869	ENSSSCG00000006164	WNT8B	0.0605715
584	14:111434869T:C	14	111434869	ENSSSCG00000006165	SEC31B	0.0605715
585	14:111434869T:C	14	111434869	ENSSSCG00000006166	NDUFB8	0.0605715
586	14:111434869T:C	14	111434869	ENSSSCG00000010555	HIF1AN	0.0605715
587	14:111434869T:C	14	111434869	ENSSSCG00000044499		0.0605715
588	14:111434869T:C	14	111434869	ENSSSCG00000049992		0.0605715
589	14:111434869T:C	14	111434869	ENSSSCG00000044372		0.0605715
590	14:111434869T:C	14	111434869	ENSSSCG00000056813		0.0605715
591	14:111434869T:C	14	111434869	ENSSSCG00000058770		0.0605715
592	14:111434869T:C	14	111434869	ENSSSCG00000010556	PAX2	0.0605715
593	14:111434870G:A	14	111434870	ENSSSCG00000010543	ABCC2	0.0605076
594	14:111434870G:A	14	111434870	ENSSSCG00000019803	Y_RNA	0.0605076
595	14:111434870G:A	14	111434870	ENSSSCG00000010544	DNMBP	0.0605076
596	14:111434870G:A	14	111434870	ENSSSCG00000010545	CPN1	0.0605076
597	14:111434870G:A	14	111434870	ENSSSCG00000058016		0.0605076
598	14:111434870G:A	14	111434870	ENSSSCG00000010546		0.0605076
599	14:111434870G:A	14	111434870	ENSSSCG00000010548	CHUK	0.0605076
600	14:111434870G:A	14	111434870	ENSSSCG00000010550	CWF19L1	0.0605076
601	14:111434870G:A	14	111434870	ENSSSCG00000018383	SNORA12	0.0605076
602	14:111434870G:A	14	111434870	ENSSSCG00000010551	BLOC1S2	0.0605076
603	14:111434870G:A	14	111434870	ENSSSCG00000010552	PKD2L1	0.0605076
604	14:111434870G:A	14	111434870	ENSSSCG00000010554	SCD	0.0605076
605	14:111434870G:A	14	111434870	ENSSSCG00000006164	WNT8B	0.0605076
606	14:111434870G:A	14	111434870	ENSSSCG00000006165	SEC31B	0.0605076
607	14:111434870G:A	14	111434870	ENSSSCG00000006166	NDUFB8	0.0605076
608	14:111434870G:A	14	111434870	ENSSSCG00000010555	HIF1AN	0.0605076
609	14:111434870G:A	14	111434870	ENSSSCG00000044499		0.0605076
610	14:111434870G:A	14	111434870	ENSSSCG00000049992		0.0605076
611	14:111434870G:A	14	111434870	ENSSSCG00000044372		0.0605076
612	14:111434870G:A	14	111434870	ENSSSCG00000056813		0.0605076
613	14:111434870G:A	14	111434870	ENSSSCG00000058770		0.0605076
614	14:111434870G:A	14	111434870	ENSSSCG00000010556	PAX2	0.0605076
615	14:111434960T:G	14	111434960	ENSSSCG00000010543	ABCC2	0.060262
616	14:111434960T:G	14	111434960	ENSSSCG00000019803	Y_RNA	0.060262
617	14:111434960T:G	14	111434960	ENSSSCG00000010544	DNMBP	0.060262
618	14:111434960T:G	14	111434960	ENSSSCG00000010545	CPN1	0.060262
619	14:111434960T:G	14	111434960	ENSSSCG00000058016		0.060262
620	14:111434960T:G	14	111434960	ENSSSCG00000010546		0.060262
621	14:111434960T:G	14	111434960	ENSSSCG00000010548	CHUK	0.060262
622	14:111434960T:G	14	111434960	ENSSSCG00000010550	CWF19L1	0.060262
623	14:111434960T:G	14	111434960	ENSSSCG00000018383	SNORA12	0.060262
624	14:111434960T:G	14	111434960	ENSSSCG00000010551	BLOC1S2	0.060262
625	14:111434960T:G	14	111434960	ENSSSCG00000010552	PKD2L1	0.060262
626	14:111434960T:G	14	111434960	ENSSSCG00000010554	SCD	0.060262
627	14:111434960T:G	14	111434960	ENSSSCG00000006164	WNT8B	0.060262
628	14:111434960T:G	14	111434960	ENSSSCG00000006165	SEC31B	0.060262
629	14:111434960T:G	14	111434960	ENSSSCG00000006166	NDUFB8	0.060262
630	14:111434960T:G	14	111434960	ENSSSCG00000010555	HIF1AN	0.060262
631	14:111434960T:G	14	111434960	ENSSSCG00000044499		0.060262
632	14:111434960T:G	14	111434960	ENSSSCG00000049992		0.060262
633	14:111434960T:G	14	111434960	ENSSSCG00000044372		0.060262
634	14:111434960T:G	14	111434960	ENSSSCG00000056813		0.060262
635	14:111434960T:G	14	111434960	ENSSSCG00000058770		0.060262
636	14:111434960T:G	14	111434960	ENSSSCG00000010556	PAX2	0.060262
637	14:111434983A:T	14	111434983	ENSSSCG00000010543	ABCC2	0.0601779
638	14:111434983A:T	14	111434983	ENSSSCG00000019803	Y_RNA	0.0601779
639	14:111434983A:T	14	111434983	ENSSSCG00000010544	DNMBP	0.0601779
640	14:111434983A:T	14	111434983	ENSSSCG00000010545	CPN1	0.0601779
641	14:111434983A:T	14	111434983	ENSSSCG00000058016		0.0601779
642	14:111434983A:T	14	111434983	ENSSSCG00000010546		0.0601779
643	14:111434983A:T	14	111434983	ENSSSCG00000010548	CHUK	0.0601779
644	14:111434983A:T	14	111434983	ENSSSCG00000010550	CWF19L1	0.0601779
645	14:111434983A:T	14	111434983	ENSSSCG00000018383	SNORA12	0.0601779
646	14:111434983A:T	14	111434983	ENSSSCG00000010551	BLOC1S2	0.0601779
647	14:111434983A:T	14	111434983	ENSSSCG00000010552	PKD2L1	0.0601779
648	14:111434983A:T	14	111434983	ENSSSCG00000010554	SCD	0.0601779
649	14:111434983A:T	14	111434983	ENSSSCG00000006164	WNT8B	0.0601779
650	14:111434983A:T	14	111434983	ENSSSCG00000006165	SEC31B	0.0601779
651	14:111434983A:T	14	111434983	ENSSSCG00000006166	NDUFB8	0.0601779
652	14:111434983A:T	14	111434983	ENSSSCG00000010555	HIF1AN	0.0601779
653	14:111434983A:T	14	111434983	ENSSSCG00000044499		0.0601779
654	14:111434983A:T	14	111434983	ENSSSCG00000049992		0.0601779
655	14:111434983A:T	14	111434983	ENSSSCG00000044372		0.0601779
656	14:111434983A:T	14	111434983	ENSSSCG00000056813		0.0601779
657	14:111434983A:T	14	111434983	ENSSSCG00000058770		0.0601779
658	14:111434983A:T	14	111434983	ENSSSCG00000010556	PAX2	0.0601779
659	14:111435020T:G	14	111435020	ENSSSCG00000010543	ABCC2	0.0595276
660	14:111435020T:G	14	111435020	ENSSSCG00000019803	Y_RNA	0.0595276
661	14:111435020T:G	14	111435020	ENSSSCG00000010544	DNMBP	0.0595276
662	14:111435020T:G	14	111435020	ENSSSCG00000010545	CPN1	0.0595276
663	14:111435020T:G	14	111435020	ENSSSCG00000058016		0.0595276
664	14:111435020T:G	14	111435020	ENSSSCG00000010546		0.0595276
665	14:111435020T:G	14	111435020	ENSSSCG00000010548	CHUK	0.0595276
666	14:111435020T:G	14	111435020	ENSSSCG00000010550	CWF19L1	0.0595276
667	14:111435020T:G	14	111435020	ENSSSCG00000018383	SNORA12	0.0595276
668	14:111435020T:G	14	111435020	ENSSSCG00000010551	BLOC1S2	0.0595276
669	14:111435020T:G	14	111435020	ENSSSCG00000010552	PKD2L1	0.0595276
670	14:111435020T:G	14	111435020	ENSSSCG00000010554	SCD	0.0595276
671	14:111435020T:G	14	111435020	ENSSSCG00000006164	WNT8B	0.0595276
672	14:111435020T:G	14	111435020	ENSSSCG00000006165	SEC31B	0.0595276
673	14:111435020T:G	14	111435020	ENSSSCG00000006166	NDUFB8	0.0595276
674	14:111435020T:G	14	111435020	ENSSSCG00000010555	HIF1AN	0.0595276
675	14:111435020T:G	14	111435020	ENSSSCG00000044499		0.0595276
676	14:111435020T:G	14	111435020	ENSSSCG00000049992		0.0595276
677	14:111435020T:G	14	111435020	ENSSSCG00000044372		0.0595276
678	14:111435020T:G	14	111435020	ENSSSCG00000056813		0.0595276
679	14:111435020T:G	14	111435020	ENSSSCG00000058770		0.0595276
680	14:111435020T:G	14	111435020	ENSSSCG00000010556	PAX2	0.0595276
681	14:111435391C:T	14	111435391	ENSSSCG00000010543	ABCC2	0.0583106
682	14:111435391C:T	14	111435391	ENSSSCG00000019803	Y_RNA	0.0583106
683	14:111435391C:T	14	111435391	ENSSSCG00000010544	DNMBP	0.0583106
684	14:111435391C:T	14	111435391	ENSSSCG00000010545	CPN1	0.0583106
685	14:111435391C:T	14	111435391	ENSSSCG00000058016		0.0583106
686	14:111435391C:T	14	111435391	ENSSSCG00000010546		0.0583106
687	14:111435391C:T	14	111435391	ENSSSCG00000010548	CHUK	0.0583106
688	14:111435391C:T	14	111435391	ENSSSCG00000010550	CWF19L1	0.0583106
689	14:111435391C:T	14	111435391	ENSSSCG00000018383	SNORA12	0.0583106
690	14:111435391C:T	14	111435391	ENSSSCG00000010551	BLOC1S2	0.0583106
691	14:111435391C:T	14	111435391	ENSSSCG00000010552	PKD2L1	0.0583106
692	14:111435391C:T	14	111435391	ENSSSCG00000010554	SCD	0.0583106
693	14:111435391C:T	14	111435391	ENSSSCG00000006164	WNT8B	0.0583106
694	14:111435391C:T	14	111435391	ENSSSCG00000006165	SEC31B	0.0583106
695	14:111435391C:T	14	111435391	ENSSSCG00000006166	NDUFB8	0.0583106
696	14:111435391C:T	14	111435391	ENSSSCG00000010555	HIF1AN	0.0583106
697	14:111435391C:T	14	111435391	ENSSSCG00000044499		0.0583106
698	14:111435391C:T	14	111435391	ENSSSCG00000049992		0.0583106
699	14:111435391C:T	14	111435391	ENSSSCG00000044372		0.0583106
700	14:111435391C:T	14	111435391	ENSSSCG00000056813		0.0583106
701	14:111435391C:T	14	111435391	ENSSSCG00000058770		0.0583106
702	14:111435391C:T	14	111435391	ENSSSCG00000010556	PAX2	0.0583106
703	14:111437216C:T	14	111437216	ENSSSCG00000010543	ABCC2	0.0632032
704	14:111437216C:T	14	111437216	ENSSSCG00000019803	Y_RNA	0.0632032
705	14:111437216C:T	14	111437216	ENSSSCG00000010544	DNMBP	0.0632032
706	14:111437216C:T	14	111437216	ENSSSCG00000010545	CPN1	0.0632032
707	14:111437216C:T	14	111437216	ENSSSCG00000058016		0.0632032
708	14:111437216C:T	14	111437216	ENSSSCG00000010546		0.0632032
709	14:111437216C:T	14	111437216	ENSSSCG00000010548	CHUK	0.0632032
710	14:111437216C:T	14	111437216	ENSSSCG00000010550	CWF19L1	0.0632032
711	14:111437216C:T	14	111437216	ENSSSCG00000018383	SNORA12	0.0632032
712	14:111437216C:T	14	111437216	ENSSSCG00000010551	BLOC1S2	0.0632032
713	14:111437216C:T	14	111437216	ENSSSCG00000010552	PKD2L1	0.0632032
714	14:111437216C:T	14	111437216	ENSSSCG00000010554	SCD	0.0632032
715	14:111437216C:T	14	111437216	ENSSSCG00000006164	WNT8B	0.0632032
716	14:111437216C:T	14	111437216	ENSSSCG00000006165	SEC31B	0.0632032
717	14:111437216C:T	14	111437216	ENSSSCG00000006166	NDUFB8	0.0632032
718	14:111437216C:T	14	111437216	ENSSSCG00000010555	HIF1AN	0.0632032
719	14:111437216C:T	14	111437216	ENSSSCG00000044499		0.0632032
720	14:111437216C:T	14	111437216	ENSSSCG00000049992		0.0632032
721	14:111437216C:T	14	111437216	ENSSSCG00000044372		0.0632032
722	14:111437216C:T	14	111437216	ENSSSCG00000056813		0.0632032
723	14:111437216C:T	14	111437216	ENSSSCG00000058770		0.0632032
724	14:111437216C:T	14	111437216	ENSSSCG00000010556	PAX2	0.0632032
725	14:111437307C:T	14	111437307	ENSSSCG00000010543	ABCC2	0.0687045
726	14:111437307C:T	14	111437307	ENSSSCG00000019803	Y_RNA	0.0687045
727	14:111437307C:T	14	111437307	ENSSSCG00000010544	DNMBP	0.0687045
728	14:111437307C:T	14	111437307	ENSSSCG00000010545	CPN1	0.0687045
729	14:111437307C:T	14	111437307	ENSSSCG00000058016		0.0687045
730	14:111437307C:T	14	111437307	ENSSSCG00000010546		0.0687045
731	14:111437307C:T	14	111437307	ENSSSCG00000010548	CHUK	0.0687045
732	14:111437307C:T	14	111437307	ENSSSCG00000010550	CWF19L1	0.0687045
733	14:111437307C:T	14	111437307	ENSSSCG00000018383	SNORA12	0.0687045
734	14:111437307C:T	14	111437307	ENSSSCG00000010551	BLOC1S2	0.0687045
735	14:111437307C:T	14	111437307	ENSSSCG00000010552	PKD2L1	0.0687045
736	14:111437307C:T	14	111437307	ENSSSCG00000010554	SCD	0.0687045
737	14:111437307C:T	14	111437307	ENSSSCG00000006164	WNT8B	0.0687045
738	14:111437307C:T	14	111437307	ENSSSCG00000006165	SEC31B	0.0687045
739	14:111437307C:T	14	111437307	ENSSSCG00000006166	NDUFB8	0.0687045
740	14:111437307C:T	14	111437307	ENSSSCG00000010555	HIF1AN	0.0687045
741	14:111437307C:T	14	111437307	ENSSSCG00000044499		0.0687045
742	14:111437307C:T	14	111437307	ENSSSCG00000049992		0.0687045
743	14:111437307C:T	14	111437307	ENSSSCG00000044372		0.0687045
744	14:111437307C:T	14	111437307	ENSSSCG00000056813		0.0687045
745	14:111437307C:T	14	111437307	ENSSSCG00000058770		0.0687045
746	14:111437307C:T	14	111437307	ENSSSCG00000010556	PAX2	0.0687045
747	14:111447288G:A	14	111447288	ENSSSCG00000010543	ABCC2	0.0588372
748	14:111447288G:A	14	111447288	ENSSSCG00000019803	Y_RNA	0.0588372
749	14:111447288G:A	14	111447288	ENSSSCG00000010544	DNMBP	0.0588372
750	14:111447288G:A	14	111447288	ENSSSCG00000010545	CPN1	0.0588372
751	14:111447288G:A	14	111447288	ENSSSCG00000058016		0.0588372
752	14:111447288G:A	14	111447288	ENSSSCG00000010546		0.0588372
753	14:111447288G:A	14	111447288	ENSSSCG00000010548	CHUK	0.0588372
754	14:111447288G:A	14	111447288	ENSSSCG00000010550	CWF19L1	0.0588372
755	14:111447288G:A	14	111447288	ENSSSCG00000018383	SNORA12	0.0588372
756	14:111447288G:A	14	111447288	ENSSSCG00000010551	BLOC1S2	0.0588372
757	14:111447288G:A	14	111447288	ENSSSCG00000010552	PKD2L1	0.0588372
758	14:111447288G:A	14	111447288	ENSSSCG00000010554	SCD	0.0588372
759	14:111447288G:A	14	111447288	ENSSSCG00000006164	WNT8B	0.0588372
760	14:111447288G:A	14	111447288	ENSSSCG00000006165	SEC31B	0.0588372
761	14:111447288G:A	14	111447288	ENSSSCG00000006166	NDUFB8	0.0588372
762	14:111447288G:A	14	111447288	ENSSSCG00000010555	HIF1AN	0.0588372
763	14:111447288G:A	14	111447288	ENSSSCG00000044499		0.0588372
764	14:111447288G:A	14	111447288	ENSSSCG00000049992		0.0588372
765	14:111447288G:A	14	111447288	ENSSSCG00000044372		0.0588372
766	14:111447288G:A	14	111447288	ENSSSCG00000056813		0.0588372
767	14:111447288G:A	14	111447288	ENSSSCG00000058770		0.0588372
768	14:111447288G:A	14	111447288	ENSSSCG00000010556	PAX2	0.0588372
769	14:111447299C:T	14	111447299	ENSSSCG00000010543	ABCC2	0.0580844
770	14:111447299C:T	14	111447299	ENSSSCG00000019803	Y_RNA	0.0580844
771	14:111447299C:T	14	111447299	ENSSSCG00000010544	DNMBP	0.0580844
772	14:111447299C:T	14	111447299	ENSSSCG00000010545	CPN1	0.0580844
773	14:111447299C:T	14	111447299	ENSSSCG00000058016		0.0580844
774	14:111447299C:T	14	111447299	ENSSSCG00000010546		0.0580844
775	14:111447299C:T	14	111447299	ENSSSCG00000010548	CHUK	0.0580844
776	14:111447299C:T	14	111447299	ENSSSCG00000010550	CWF19L1	0.0580844
777	14:111447299C:T	14	111447299	ENSSSCG00000018383	SNORA12	0.0580844
778	14:111447299C:T	14	111447299	ENSSSCG00000010551	BLOC1S2	0.0580844
779	14:111447299C:T	14	111447299	ENSSSCG00000010552	PKD2L1	0.0580844
780	14:111447299C:T	14	111447299	ENSSSCG00000010554	SCD	0.0580844
781	14:111447299C:T	14	111447299	ENSSSCG00000006164	WNT8B	0.0580844
782	14:111447299C:T	14	111447299	ENSSSCG00000006165	SEC31B	0.0580844
783	14:111447299C:T	14	111447299	ENSSSCG00000006166	NDUFB8	0.0580844
784	14:111447299C:T	14	111447299	ENSSSCG00000010555	HIF1AN	0.0580844
785	14:111447299C:T	14	111447299	ENSSSCG00000044499		0.0580844
786	14:111447299C:T	14	111447299	ENSSSCG00000049992		0.0580844
787	14:111447299C:T	14	111447299	ENSSSCG00000044372		0.0580844
788	14:111447299C:T	14	111447299	ENSSSCG00000056813		0.0580844
789	14:111447299C:T	14	111447299	ENSSSCG00000058770		0.0580844
790	14:111447299C:T	14	111447299	ENSSSCG00000010556	PAX2	0.0580844
791	14:111479910C:A	14	111479910	ENSSSCG00000010543	ABCC2	0.0626708
792	14:111479910C:A	14	111479910	ENSSSCG00000019803	Y_RNA	0.0626708
793	14:111479910C:A	14	111479910	ENSSSCG00000010544	DNMBP	0.0626708
794	14:111479910C:A	14	111479910	ENSSSCG00000010545	CPN1	0.0626708
795	14:111479910C:A	14	111479910	ENSSSCG00000058016		0.0626708
796	14:111479910C:A	14	111479910	ENSSSCG00000010546		0.0626708
797	14:111479910C:A	14	111479910	ENSSSCG00000010548	CHUK	0.0626708
798	14:111479910C:A	14	111479910	ENSSSCG00000010550	CWF19L1	0.0626708
799	14:111479910C:A	14	111479910	ENSSSCG00000018383	SNORA12	0.0626708
800	14:111479910C:A	14	111479910	ENSSSCG00000010551	BLOC1S2	0.0626708
801	14:111479910C:A	14	111479910	ENSSSCG00000010552	PKD2L1	0.0626708
802	14:111479910C:A	14	111479910	ENSSSCG00000010554	SCD	0.0626708
803	14:111479910C:A	14	111479910	ENSSSCG00000006164	WNT8B	0.0626708
804	14:111479910C:A	14	111479910	ENSSSCG00000006165	SEC31B	0.0626708
805	14:111479910C:A	14	111479910	ENSSSCG00000006166	NDUFB8	0.0626708
806	14:111479910C:A	14	111479910	ENSSSCG00000010555	HIF1AN	0.0626708
807	14:111479910C:A	14	111479910	ENSSSCG00000044499		0.0626708
808	14:111479910C:A	14	111479910	ENSSSCG00000049992		0.0626708
809	14:111479910C:A	14	111479910	ENSSSCG00000044372		0.0626708
810	14:111479910C:A	14	111479910	ENSSSCG00000056813		0.0626708
811	14:111479910C:A	14	111479910	ENSSSCG00000058770		0.0626708
812	14:111479910C:A	14	111479910	ENSSSCG00000010556	PAX2	0.0626708
813	14:111480023G:A	14	111480023	ENSSSCG00000010543	ABCC2	0.0686427
814	14:111480023G:A	14	111480023	ENSSSCG00000019803	Y_RNA	0.0686427
815	14:111480023G:A	14	111480023	ENSSSCG00000010544	DNMBP	0.0686427
816	14:111480023G:A	14	111480023	ENSSSCG00000010545	CPN1	0.0686427
817	14:111480023G:A	14	111480023	ENSSSCG00000058016		0.0686427
818	14:111480023G:A	14	111480023	ENSSSCG00000010546		0.0686427
819	14:111480023G:A	14	111480023	ENSSSCG00000010548	CHUK	0.0686427
820	14:111480023G:A	14	111480023	ENSSSCG00000010550	CWF19L1	0.0686427
821	14:111480023G:A	14	111480023	ENSSSCG00000018383	SNORA12	0.0686427
822	14:111480023G:A	14	111480023	ENSSSCG00000010551	BLOC1S2	0.0686427
823	14:111480023G:A	14	111480023	ENSSSCG00000010552	PKD2L1	0.0686427
824	14:111480023G:A	14	111480023	ENSSSCG00000010554	SCD	0.0686427
825	14:111480023G:A	14	111480023	ENSSSCG00000006164	WNT8B	0.0686427
826	14:111480023G:A	14	111480023	ENSSSCG00000006165	SEC31B	0.0686427
827	14:111480023G:A	14	111480023	ENSSSCG00000006166	NDUFB8	0.0686427
828	14:111480023G:A	14	111480023	ENSSSCG00000010555	HIF1AN	0.0686427
829	14:111480023G:A	14	111480023	ENSSSCG00000044499		0.0686427
830	14:111480023G:A	14	111480023	ENSSSCG00000049992		0.0686427
831	14:111480023G:A	14	111480023	ENSSSCG00000044372		0.0686427
832	14:111480023G:A	14	111480023	ENSSSCG00000056813		0.0686427
833	14:111480023G:A	14	111480023	ENSSSCG00000058770		0.0686427
834	14:111480023G:A	14	111480023	ENSSSCG00000010556	PAX2	0.0686427
835	14:111480404C:T	14	111480404	ENSSSCG00000010543	ABCC2	0.0674328
836	14:111480404C:T	14	111480404	ENSSSCG00000019803	Y_RNA	0.0674328
837	14:111480404C:T	14	111480404	ENSSSCG00000010544	DNMBP	0.0674328
838	14:111480404C:T	14	111480404	ENSSSCG00000010545	CPN1	0.0674328
839	14:111480404C:T	14	111480404	ENSSSCG00000058016		0.0674328
840	14:111480404C:T	14	111480404	ENSSSCG00000010546		0.0674328
841	14:111480404C:T	14	111480404	ENSSSCG00000010548	CHUK	0.0674328
842	14:111480404C:T	14	111480404	ENSSSCG00000010550	CWF19L1	0.0674328
843	14:111480404C:T	14	111480404	ENSSSCG00000018383	SNORA12	0.0674328
844	14:111480404C:T	14	111480404	ENSSSCG00000010551	BLOC1S2	0.0674328
845	14:111480404C:T	14	111480404	ENSSSCG00000010552	PKD2L1	0.0674328
846	14:111480404C:T	14	111480404	ENSSSCG00000010554	SCD	0.0674328
847	14:111480404C:T	14	111480404	ENSSSCG00000006164	WNT8B	0.0674328
848	14:111480404C:T	14	111480404	ENSSSCG00000006165	SEC31B	0.0674328
849	14:111480404C:T	14	111480404	ENSSSCG00000006166	NDUFB8	0.0674328
850	14:111480404C:T	14	111480404	ENSSSCG00000010555	HIF1AN	0.0674328
851	14:111480404C:T	14	111480404	ENSSSCG00000044499		0.0674328
852	14:111480404C:T	14	111480404	ENSSSCG00000049992		0.0674328
853	14:111480404C:T	14	111480404	ENSSSCG00000044372		0.0674328
854	14:111480404C:T	14	111480404	ENSSSCG00000056813		0.0674328
855	14:111480404C:T	14	111480404	ENSSSCG00000058770		0.0674328
856	14:111480404C:T	14	111480404	ENSSSCG00000010556	PAX2	0.0674328
857	14:111480489G:C	14	111480489	ENSSSCG00000010543	ABCC2	0.0674328
858	14:111480489G:C	14	111480489	ENSSSCG00000019803	Y_RNA	0.0674328
859	14:111480489G:C	14	111480489	ENSSSCG00000010544	DNMBP	0.0674328
860	14:111480489G:C	14	111480489	ENSSSCG00000010545	CPN1	0.0674328
861	14:111480489G:C	14	111480489	ENSSSCG00000058016		0.0674328
862	14:111480489G:C	14	111480489	ENSSSCG00000010546		0.0674328
863	14:111480489G:C	14	111480489	ENSSSCG00000010548	CHUK	0.0674328
864	14:111480489G:C	14	111480489	ENSSSCG00000010550	CWF19L1	0.0674328
865	14:111480489G:C	14	111480489	ENSSSCG00000018383	SNORA12	0.0674328
866	14:111480489G:C	14	111480489	ENSSSCG00000010551	BLOC1S2	0.0674328
867	14:111480489G:C	14	111480489	ENSSSCG00000010552	PKD2L1	0.0674328
868	14:111480489G:C	14	111480489	ENSSSCG00000010554	SCD	0.0674328
869	14:111480489G:C	14	111480489	ENSSSCG00000006164	WNT8B	0.0674328
870	14:111480489G:C	14	111480489	ENSSSCG00000006165	SEC31B	0.0674328
871	14:111480489G:C	14	111480489	ENSSSCG00000006166	NDUFB8	0.0674328
872	14:111480489G:C	14	111480489	ENSSSCG00000010555	HIF1AN	0.0674328
873	14:111480489G:C	14	111480489	ENSSSCG00000044499		0.0674328
874	14:111480489G:C	14	111480489	ENSSSCG00000049992		0.0674328
875	14:111480489G:C	14	111480489	ENSSSCG00000044372		0.0674328
876	14:111480489G:C	14	111480489	ENSSSCG00000056813		0.0674328
877	14:111480489G:C	14	111480489	ENSSSCG00000058770		0.0674328
878	14:111480489G:C	14	111480489	ENSSSCG00000010556	PAX2	0.0674328
879	14:111480547G:C	14	111480547	ENSSSCG00000010543	ABCC2	0.0674328
880	14:111480547G:C	14	111480547	ENSSSCG00000019803	Y_RNA	0.0674328
881	14:111480547G:C	14	111480547	ENSSSCG00000010544	DNMBP	0.0674328
882	14:111480547G:C	14	111480547	ENSSSCG00000010545	CPN1	0.0674328
883	14:111480547G:C	14	111480547	ENSSSCG00000058016		0.0674328
884	14:111480547G:C	14	111480547	ENSSSCG00000010546		0.0674328
885	14:111480547G:C	14	111480547	ENSSSCG00000010548	CHUK	0.0674328
886	14:111480547G:C	14	111480547	ENSSSCG00000010550	CWF19L1	0.0674328
887	14:111480547G:C	14	111480547	ENSSSCG00000018383	SNORA12	0.0674328
888	14:111480547G:C	14	111480547	ENSSSCG00000010551	BLOC1S2	0.0674328
889	14:111480547G:C	14	111480547	ENSSSCG00000010552	PKD2L1	0.0674328
890	14:111480547G:C	14	111480547	ENSSSCG00000010554	SCD	0.0674328
891	14:111480547G:C	14	111480547	ENSSSCG00000006164	WNT8B	0.0674328
892	14:111480547G:C	14	111480547	ENSSSCG00000006165	SEC31B	0.0674328
893	14:111480547G:C	14	111480547	ENSSSCG00000006166	NDUFB8	0.0674328
894	14:111480547G:C	14	111480547	ENSSSCG00000010555	HIF1AN	0.0674328
895	14:111480547G:C	14	111480547	ENSSSCG00000044499		0.0674328
896	14:111480547G:C	14	111480547	ENSSSCG00000049992		0.0674328
897	14:111480547G:C	14	111480547	ENSSSCG00000044372		0.0674328
898	14:111480547G:C	14	111480547	ENSSSCG00000056813		0.0674328
899	14:111480547G:C	14	111480547	ENSSSCG00000058770		0.0674328
900	14:111480547G:C	14	111480547	ENSSSCG00000010556	PAX2	0.0674328
901	14:111596340T:C	14	111596340	ENSSSCG00000010544	DNMBP	0.0604099
902	14:111596340T:C	14	111596340	ENSSSCG00000010545	CPN1	0.0604099
903	14:111596340T:C	14	111596340	ENSSSCG00000058016		0.0604099
904	14:111596340T:C	14	111596340	ENSSSCG00000010546		0.0604099
905	14:111596340T:C	14	111596340	ENSSSCG00000010548	CHUK	0.0604099
906	14:111596340T:C	14	111596340	ENSSSCG00000010550	CWF19L1	0.0604099
907	14:111596340T:C	14	111596340	ENSSSCG00000018383	SNORA12	0.0604099
908	14:111596340T:C	14	111596340	ENSSSCG00000010551	BLOC1S2	0.0604099
909	14:111596340T:C	14	111596340	ENSSSCG00000010552	PKD2L1	0.0604099
910	14:111596340T:C	14	111596340	ENSSSCG00000010554	SCD	0.0604099
911	14:111596340T:C	14	111596340	ENSSSCG00000006164	WNT8B	0.0604099
912	14:111596340T:C	14	111596340	ENSSSCG00000006165	SEC31B	0.0604099
913	14:111596340T:C	14	111596340	ENSSSCG00000006166	NDUFB8	0.0604099
914	14:111596340T:C	14	111596340	ENSSSCG00000010555	HIF1AN	0.0604099
915	14:111596340T:C	14	111596340	ENSSSCG00000044499		0.0604099
916	14:111596340T:C	14	111596340	ENSSSCG00000049992		0.0604099
917	14:111596340T:C	14	111596340	ENSSSCG00000044372		0.0604099
918	14:111596340T:C	14	111596340	ENSSSCG00000056813		0.0604099
919	14:111596340T:C	14	111596340	ENSSSCG00000058770		0.0604099
920	14:111596340T:C	14	111596340	ENSSSCG00000010556	PAX2	0.0604099
921	14:111596340T:C	14	111596340	ENSSSCG00000037592	SLF2	0.0604099
922	14:111596340T:C	14	111596340	ENSSSCG00000029533	SEMA4G	0.0604099
923	14:111596340T:C	14	111596340	ENSSSCG00000049392	ssc-mir-10382	0.0604099
924	14:111596340T:C	14	111596340	ENSSSCG00000010560	MRPL43	0.0604099
925	14:111596340T:C	14	111596340	ENSSSCG00000048703		0.0604099
926	14:111596340T:C	14	111596340	ENSSSCG00000030428	TWNK	0.0604099
927	14:111596340T:C	14	111596340	ENSSSCG00000021798	LZTS2	0.0604099
928	14:111597198T:G	14	111597198	ENSSSCG00000010544	DNMBP	0.0670895
929	14:111597198T:G	14	111597198	ENSSSCG00000010545	CPN1	0.0670895
930	14:111597198T:G	14	111597198	ENSSSCG00000058016		0.0670895
931	14:111597198T:G	14	111597198	ENSSSCG00000010546		0.0670895
932	14:111597198T:G	14	111597198	ENSSSCG00000010548	CHUK	0.0670895
933	14:111597198T:G	14	111597198	ENSSSCG00000010550	CWF19L1	0.0670895
934	14:111597198T:G	14	111597198	ENSSSCG00000018383	SNORA12	0.0670895
935	14:111597198T:G	14	111597198	ENSSSCG00000010551	BLOC1S2	0.0670895
936	14:111597198T:G	14	111597198	ENSSSCG00000010552	PKD2L1	0.0670895
937	14:111597198T:G	14	111597198	ENSSSCG00000010554	SCD	0.0670895
938	14:111597198T:G	14	111597198	ENSSSCG00000006164	WNT8B	0.0670895
939	14:111597198T:G	14	111597198	ENSSSCG00000006165	SEC31B	0.0670895
940	14:111597198T:G	14	111597198	ENSSSCG00000006166	NDUFB8	0.0670895
941	14:111597198T:G	14	111597198	ENSSSCG00000010555	HIF1AN	0.0670895
942	14:111597198T:G	14	111597198	ENSSSCG00000044499		0.0670895
943	14:111597198T:G	14	111597198	ENSSSCG00000049992		0.0670895
944	14:111597198T:G	14	111597198	ENSSSCG00000044372		0.0670895
945	14:111597198T:G	14	111597198	ENSSSCG00000056813		0.0670895
946	14:111597198T:G	14	111597198	ENSSSCG00000058770		0.0670895
947	14:111597198T:G	14	111597198	ENSSSCG00000010556	PAX2	0.0670895
948	14:111597198T:G	14	111597198	ENSSSCG00000037592	SLF2	0.0670895
949	14:111597198T:G	14	111597198	ENSSSCG00000029533	SEMA4G	0.0670895
950	14:111597198T:G	14	111597198	ENSSSCG00000049392	ssc-mir-10382	0.0670895
951	14:111597198T:G	14	111597198	ENSSSCG00000010560	MRPL43	0.0670895
952	14:111597198T:G	14	111597198	ENSSSCG00000048703		0.0670895
953	14:111597198T:G	14	111597198	ENSSSCG00000030428	TWNK	0.0670895
954	14:111597198T:G	14	111597198	ENSSSCG00000021798	LZTS2	0.0670895
955	14:111604270G:C	14	111604270	ENSSSCG00000010544	DNMBP	0.0671678
956	14:111604270G:C	14	111604270	ENSSSCG00000010545	CPN1	0.0671678
957	14:111604270G:C	14	111604270	ENSSSCG00000058016		0.0671678
958	14:111604270G:C	14	111604270	ENSSSCG00000010546		0.0671678
959	14:111604270G:C	14	111604270	ENSSSCG00000010548	CHUK	0.0671678
960	14:111604270G:C	14	111604270	ENSSSCG00000010550	CWF19L1	0.0671678
961	14:111604270G:C	14	111604270	ENSSSCG00000018383	SNORA12	0.0671678
962	14:111604270G:C	14	111604270	ENSSSCG00000010551	BLOC1S2	0.0671678
963	14:111604270G:C	14	111604270	ENSSSCG00000010552	PKD2L1	0.0671678
964	14:111604270G:C	14	111604270	ENSSSCG00000010554	SCD	0.0671678
965	14:111604270G:C	14	111604270	ENSSSCG00000006164	WNT8B	0.0671678
966	14:111604270G:C	14	111604270	ENSSSCG00000006165	SEC31B	0.0671678
967	14:111604270G:C	14	111604270	ENSSSCG00000006166	NDUFB8	0.0671678
968	14:111604270G:C	14	111604270	ENSSSCG00000010555	HIF1AN	0.0671678
969	14:111604270G:C	14	111604270	ENSSSCG00000044499		0.0671678
970	14:111604270G:C	14	111604270	ENSSSCG00000049992		0.0671678
971	14:111604270G:C	14	111604270	ENSSSCG00000044372		0.0671678
972	14:111604270G:C	14	111604270	ENSSSCG00000056813		0.0671678
973	14:111604270G:C	14	111604270	ENSSSCG00000058770		0.0671678
974	14:111604270G:C	14	111604270	ENSSSCG00000010556	PAX2	0.0671678
975	14:111604270G:C	14	111604270	ENSSSCG00000037592	SLF2	0.0671678
976	14:111604270G:C	14	111604270	ENSSSCG00000029533	SEMA4G	0.0671678
977	14:111604270G:C	14	111604270	ENSSSCG00000049392	ssc-mir-10382	0.0671678
978	14:111604270G:C	14	111604270	ENSSSCG00000010560	MRPL43	0.0671678
979	14:111604270G:C	14	111604270	ENSSSCG00000048703		0.0671678
980	14:111604270G:C	14	111604270	ENSSSCG00000030428	TWNK	0.0671678
981	14:111604270G:C	14	111604270	ENSSSCG00000021798	LZTS2	0.0671678
982	14:111604270G:C	14	111604270	ENSSSCG00000010559		0.0671678
983	14:111604270G:C	14	111604270	ENSSSCG00000053081		0.0671678
984	14:111607768T:C	14	111607768	ENSSSCG00000010544	DNMBP	0.0678036
985	14:111607768T:C	14	111607768	ENSSSCG00000010545	CPN1	0.0678036
986	14:111607768T:C	14	111607768	ENSSSCG00000058016		0.0678036
987	14:111607768T:C	14	111607768	ENSSSCG00000010546		0.0678036
988	14:111607768T:C	14	111607768	ENSSSCG00000010548	CHUK	0.0678036
989	14:111607768T:C	14	111607768	ENSSSCG00000010550	CWF19L1	0.0678036
990	14:111607768T:C	14	111607768	ENSSSCG00000018383	SNORA12	0.0678036
991	14:111607768T:C	14	111607768	ENSSSCG00000010551	BLOC1S2	0.0678036
992	14:111607768T:C	14	111607768	ENSSSCG00000010552	PKD2L1	0.0678036
993	14:111607768T:C	14	111607768	ENSSSCG00000010554	SCD	0.0678036
994	14:111607768T:C	14	111607768	ENSSSCG00000006164	WNT8B	0.0678036
995	14:111607768T:C	14	111607768	ENSSSCG00000006165	SEC31B	0.0678036
996	14:111607768T:C	14	111607768	ENSSSCG00000006166	NDUFB8	0.0678036
997	14:111607768T:C	14	111607768	ENSSSCG00000010555	HIF1AN	0.0678036
998	14:111607768T:C	14	111607768	ENSSSCG00000044499		0.0678036
999	14:111607768T:C	14	111607768	ENSSSCG00000049992		0.0678036
1000	14:111607768T:C	14	111607768	ENSSSCG00000044372		0.0678036
1001	14:111607768T:C	14	111607768	ENSSSCG00000056813		0.0678036
1002	14:111607768T:C	14	111607768	ENSSSCG00000058770		0.0678036
1003	14:111607768T:C	14	111607768	ENSSSCG00000010556	PAX2	0.0678036
1004	14:111607768T:C	14	111607768	ENSSSCG00000037592	SLF2	0.0678036
1005	14:111607768T:C	14	111607768	ENSSSCG00000029533	SEMA4G	0.0678036
1006	14:111607768T:C	14	111607768	ENSSSCG00000049392	ssc-mir-10382	0.0678036
1007	14:111607768T:C	14	111607768	ENSSSCG00000010560	MRPL43	0.0678036
1008	14:111607768T:C	14	111607768	ENSSSCG00000048703		0.0678036
1009	14:111607768T:C	14	111607768	ENSSSCG00000030428	TWNK	0.0678036
1010	14:111607768T:C	14	111607768	ENSSSCG00000021798	LZTS2	0.0678036
1011	14:111607768T:C	14	111607768	ENSSSCG00000010559		0.0678036
1012	14:111607768T:C	14	111607768	ENSSSCG00000053081		0.0678036
1013	14:111613780T:C	14	111613780	ENSSSCG00000010544	DNMBP	0.067171
1014	14:111613780T:C	14	111613780	ENSSSCG00000010545	CPN1	0.067171
1015	14:111613780T:C	14	111613780	ENSSSCG00000058016		0.067171
1016	14:111613780T:C	14	111613780	ENSSSCG00000010546		0.067171
1017	14:111613780T:C	14	111613780	ENSSSCG00000010548	CHUK	0.067171
1018	14:111613780T:C	14	111613780	ENSSSCG00000010550	CWF19L1	0.067171
1019	14:111613780T:C	14	111613780	ENSSSCG00000018383	SNORA12	0.067171
1020	14:111613780T:C	14	111613780	ENSSSCG00000010551	BLOC1S2	0.067171
1021	14:111613780T:C	14	111613780	ENSSSCG00000010552	PKD2L1	0.067171
1022	14:111613780T:C	14	111613780	ENSSSCG00000010554	SCD	0.067171
1023	14:111613780T:C	14	111613780	ENSSSCG00000006164	WNT8B	0.067171
1024	14:111613780T:C	14	111613780	ENSSSCG00000006165	SEC31B	0.067171
1025	14:111613780T:C	14	111613780	ENSSSCG00000006166	NDUFB8	0.067171
1026	14:111613780T:C	14	111613780	ENSSSCG00000010555	HIF1AN	0.067171
1027	14:111613780T:C	14	111613780	ENSSSCG00000044499		0.067171
1028	14:111613780T:C	14	111613780	ENSSSCG00000049992		0.067171
1029	14:111613780T:C	14	111613780	ENSSSCG00000044372		0.067171
1030	14:111613780T:C	14	111613780	ENSSSCG00000056813		0.067171
1031	14:111613780T:C	14	111613780	ENSSSCG00000058770		0.067171
1032	14:111613780T:C	14	111613780	ENSSSCG00000010556	PAX2	0.067171
1033	14:111613780T:C	14	111613780	ENSSSCG00000037592	SLF2	0.067171
1034	14:111613780T:C	14	111613780	ENSSSCG00000029533	SEMA4G	0.067171
1035	14:111613780T:C	14	111613780	ENSSSCG00000049392	ssc-mir-10382	0.067171
1036	14:111613780T:C	14	111613780	ENSSSCG00000010560	MRPL43	0.067171
1037	14:111613780T:C	14	111613780	ENSSSCG00000048703		0.067171
1038	14:111613780T:C	14	111613780	ENSSSCG00000030428	TWNK	0.067171
1039	14:111613780T:C	14	111613780	ENSSSCG00000021798	LZTS2	0.067171
1040	14:111613780T:C	14	111613780	ENSSSCG00000010559		0.067171
1041	14:111613780T:C	14	111613780	ENSSSCG00000053081		0.067171
1042	14:111613780T:C	14	111613780	ENSSSCG00000022005	SFXN3	0.067171
1043	14:111613796T:C	14	111613796	ENSSSCG00000010544	DNMBP	0.067171
1044	14:111613796T:C	14	111613796	ENSSSCG00000010545	CPN1	0.067171
1045	14:111613796T:C	14	111613796	ENSSSCG00000058016		0.067171
1046	14:111613796T:C	14	111613796	ENSSSCG00000010546		0.067171
1047	14:111613796T:C	14	111613796	ENSSSCG00000010548	CHUK	0.067171
1048	14:111613796T:C	14	111613796	ENSSSCG00000010550	CWF19L1	0.067171
1049	14:111613796T:C	14	111613796	ENSSSCG00000018383	SNORA12	0.067171
1050	14:111613796T:C	14	111613796	ENSSSCG00000010551	BLOC1S2	0.067171
1051	14:111613796T:C	14	111613796	ENSSSCG00000010552	PKD2L1	0.067171
1052	14:111613796T:C	14	111613796	ENSSSCG00000010554	SCD	0.067171
1053	14:111613796T:C	14	111613796	ENSSSCG00000006164	WNT8B	0.067171
1054	14:111613796T:C	14	111613796	ENSSSCG00000006165	SEC31B	0.067171
1055	14:111613796T:C	14	111613796	ENSSSCG00000006166	NDUFB8	0.067171
1056	14:111613796T:C	14	111613796	ENSSSCG00000010555	HIF1AN	0.067171
1057	14:111613796T:C	14	111613796	ENSSSCG00000044499		0.067171
1058	14:111613796T:C	14	111613796	ENSSSCG00000049992		0.067171
1059	14:111613796T:C	14	111613796	ENSSSCG00000044372		0.067171
1060	14:111613796T:C	14	111613796	ENSSSCG00000056813		0.067171
1061	14:111613796T:C	14	111613796	ENSSSCG00000058770		0.067171
1062	14:111613796T:C	14	111613796	ENSSSCG00000010556	PAX2	0.067171
1063	14:111613796T:C	14	111613796	ENSSSCG00000037592	SLF2	0.067171
1064	14:111613796T:C	14	111613796	ENSSSCG00000029533	SEMA4G	0.067171
1065	14:111613796T:C	14	111613796	ENSSSCG00000049392	ssc-mir-10382	0.067171
1066	14:111613796T:C	14	111613796	ENSSSCG00000010560	MRPL43	0.067171
1067	14:111613796T:C	14	111613796	ENSSSCG00000048703		0.067171
1068	14:111613796T:C	14	111613796	ENSSSCG00000030428	TWNK	0.067171
1069	14:111613796T:C	14	111613796	ENSSSCG00000021798	LZTS2	0.067171
1070	14:111613796T:C	14	111613796	ENSSSCG00000010559		0.067171
1071	14:111613796T:C	14	111613796	ENSSSCG00000053081		0.067171
1072	14:111613796T:C	14	111613796	ENSSSCG00000022005	SFXN3	0.067171
1073	14:111614041A:G	14	111614041	ENSSSCG00000010544	DNMBP	0.067171
1074	14:111614041A:G	14	111614041	ENSSSCG00000010545	CPN1	0.067171
1075	14:111614041A:G	14	111614041	ENSSSCG00000058016		0.067171
1076	14:111614041A:G	14	111614041	ENSSSCG00000010546		0.067171
1077	14:111614041A:G	14	111614041	ENSSSCG00000010548	CHUK	0.067171
1078	14:111614041A:G	14	111614041	ENSSSCG00000010550	CWF19L1	0.067171
1079	14:111614041A:G	14	111614041	ENSSSCG00000018383	SNORA12	0.067171
1080	14:111614041A:G	14	111614041	ENSSSCG00000010551	BLOC1S2	0.067171
1081	14:111614041A:G	14	111614041	ENSSSCG00000010552	PKD2L1	0.067171
1082	14:111614041A:G	14	111614041	ENSSSCG00000010554	SCD	0.067171
1083	14:111614041A:G	14	111614041	ENSSSCG00000006164	WNT8B	0.067171
1084	14:111614041A:G	14	111614041	ENSSSCG00000006165	SEC31B	0.067171
1085	14:111614041A:G	14	111614041	ENSSSCG00000006166	NDUFB8	0.067171
1086	14:111614041A:G	14	111614041	ENSSSCG00000010555	HIF1AN	0.067171
1087	14:111614041A:G	14	111614041	ENSSSCG00000044499		0.067171
1088	14:111614041A:G	14	111614041	ENSSSCG00000049992		0.067171
1089	14:111614041A:G	14	111614041	ENSSSCG00000044372		0.067171
1090	14:111614041A:G	14	111614041	ENSSSCG00000056813		0.067171
1091	14:111614041A:G	14	111614041	ENSSSCG00000058770		0.067171
1092	14:111614041A:G	14	111614041	ENSSSCG00000010556	PAX2	0.067171
1093	14:111614041A:G	14	111614041	ENSSSCG00000037592	SLF2	0.067171
1094	14:111614041A:G	14	111614041	ENSSSCG00000029533	SEMA4G	0.067171
1095	14:111614041A:G	14	111614041	ENSSSCG00000049392	ssc-mir-10382	0.067171
1096	14:111614041A:G	14	111614041	ENSSSCG00000010560	MRPL43	0.067171
1097	14:111614041A:G	14	111614041	ENSSSCG00000048703		0.067171
1098	14:111614041A:G	14	111614041	ENSSSCG00000030428	TWNK	0.067171
1099	14:111614041A:G	14	111614041	ENSSSCG00000021798	LZTS2	0.067171
1100	14:111614041A:G	14	111614041	ENSSSCG00000010559		0.067171
1101	14:111614041A:G	14	111614041	ENSSSCG00000053081		0.067171
1102	14:111614041A:G	14	111614041	ENSSSCG00000022005	SFXN3	0.067171
1103	14:111614408T:C	14	111614408	ENSSSCG00000010544	DNMBP	0.0685564
1104	14:111614408T:C	14	111614408	ENSSSCG00000010545	CPN1	0.0685564
1105	14:111614408T:C	14	111614408	ENSSSCG00000058016		0.0685564
1106	14:111614408T:C	14	111614408	ENSSSCG00000010546		0.0685564
1107	14:111614408T:C	14	111614408	ENSSSCG00000010548	CHUK	0.0685564
1108	14:111614408T:C	14	111614408	ENSSSCG00000010550	CWF19L1	0.0685564
1109	14:111614408T:C	14	111614408	ENSSSCG00000018383	SNORA12	0.0685564
1110	14:111614408T:C	14	111614408	ENSSSCG00000010551	BLOC1S2	0.0685564
1111	14:111614408T:C	14	111614408	ENSSSCG00000010552	PKD2L1	0.0685564
1112	14:111614408T:C	14	111614408	ENSSSCG00000010554	SCD	0.0685564
1113	14:111614408T:C	14	111614408	ENSSSCG00000006164	WNT8B	0.0685564
1114	14:111614408T:C	14	111614408	ENSSSCG00000006165	SEC31B	0.0685564
1115	14:111614408T:C	14	111614408	ENSSSCG00000006166	NDUFB8	0.0685564
1116	14:111614408T:C	14	111614408	ENSSSCG00000010555	HIF1AN	0.0685564
1117	14:111614408T:C	14	111614408	ENSSSCG00000044499		0.0685564
1118	14:111614408T:C	14	111614408	ENSSSCG00000049992		0.0685564
1119	14:111614408T:C	14	111614408	ENSSSCG00000044372		0.0685564
1120	14:111614408T:C	14	111614408	ENSSSCG00000056813		0.0685564
1121	14:111614408T:C	14	111614408	ENSSSCG00000058770		0.0685564
1122	14:111614408T:C	14	111614408	ENSSSCG00000010556	PAX2	0.0685564
1123	14:111614408T:C	14	111614408	ENSSSCG00000037592	SLF2	0.0685564
1124	14:111614408T:C	14	111614408	ENSSSCG00000029533	SEMA4G	0.0685564
1125	14:111614408T:C	14	111614408	ENSSSCG00000049392	ssc-mir-10382	0.0685564
1126	14:111614408T:C	14	111614408	ENSSSCG00000010560	MRPL43	0.0685564
1127	14:111614408T:C	14	111614408	ENSSSCG00000048703		0.0685564
1128	14:111614408T:C	14	111614408	ENSSSCG00000030428	TWNK	0.0685564
1129	14:111614408T:C	14	111614408	ENSSSCG00000021798	LZTS2	0.0685564
1130	14:111614408T:C	14	111614408	ENSSSCG00000010559		0.0685564
1131	14:111614408T:C	14	111614408	ENSSSCG00000053081		0.0685564
1132	14:111614408T:C	14	111614408	ENSSSCG00000022005	SFXN3	0.0685564
1133	14:111618990G:A	14	111618990	ENSSSCG00000010544	DNMBP	0.06787
1134	14:111618990G:A	14	111618990	ENSSSCG00000010545	CPN1	0.06787
1135	14:111618990G:A	14	111618990	ENSSSCG00000058016		0.06787
1136	14:111618990G:A	14	111618990	ENSSSCG00000010546		0.06787
1137	14:111618990G:A	14	111618990	ENSSSCG00000010548	CHUK	0.06787
1138	14:111618990G:A	14	111618990	ENSSSCG00000010550	CWF19L1	0.06787
1139	14:111618990G:A	14	111618990	ENSSSCG00000018383	SNORA12	0.06787
1140	14:111618990G:A	14	111618990	ENSSSCG00000010551	BLOC1S2	0.06787
1141	14:111618990G:A	14	111618990	ENSSSCG00000010552	PKD2L1	0.06787
1142	14:111618990G:A	14	111618990	ENSSSCG00000010554	SCD	0.06787
1143	14:111618990G:A	14	111618990	ENSSSCG00000006164	WNT8B	0.06787
1144	14:111618990G:A	14	111618990	ENSSSCG00000006165	SEC31B	0.06787
1145	14:111618990G:A	14	111618990	ENSSSCG00000006166	NDUFB8	0.06787
1146	14:111618990G:A	14	111618990	ENSSSCG00000010555	HIF1AN	0.06787
1147	14:111618990G:A	14	111618990	ENSSSCG00000044499		0.06787
1148	14:111618990G:A	14	111618990	ENSSSCG00000049992		0.06787
1149	14:111618990G:A	14	111618990	ENSSSCG00000044372		0.06787
1150	14:111618990G:A	14	111618990	ENSSSCG00000056813		0.06787
1151	14:111618990G:A	14	111618990	ENSSSCG00000058770		0.06787
1152	14:111618990G:A	14	111618990	ENSSSCG00000010556	PAX2	0.06787
1153	14:111618990G:A	14	111618990	ENSSSCG00000037592	SLF2	0.06787
1154	14:111618990G:A	14	111618990	ENSSSCG00000029533	SEMA4G	0.06787
1155	14:111618990G:A	14	111618990	ENSSSCG00000049392	ssc-mir-10382	0.06787
1156	14:111618990G:A	14	111618990	ENSSSCG00000010560	MRPL43	0.06787
1157	14:111618990G:A	14	111618990	ENSSSCG00000048703		0.06787
1158	14:111618990G:A	14	111618990	ENSSSCG00000030428	TWNK	0.06787
1159	14:111618990G:A	14	111618990	ENSSSCG00000021798	LZTS2	0.06787
1160	14:111618990G:A	14	111618990	ENSSSCG00000010559		0.06787
1161	14:111618990G:A	14	111618990	ENSSSCG00000053081		0.06787
1162	14:111618990G:A	14	111618990	ENSSSCG00000022005	SFXN3	0.06787
1163	14:111619071A:G	14	111619071	ENSSSCG00000010544	DNMBP	0.0684025
1164	14:111619071A:G	14	111619071	ENSSSCG00000010545	CPN1	0.0684025
1165	14:111619071A:G	14	111619071	ENSSSCG00000058016		0.0684025
1166	14:111619071A:G	14	111619071	ENSSSCG00000010546		0.0684025
1167	14:111619071A:G	14	111619071	ENSSSCG00000010548	CHUK	0.0684025
1168	14:111619071A:G	14	111619071	ENSSSCG00000010550	CWF19L1	0.0684025
1169	14:111619071A:G	14	111619071	ENSSSCG00000018383	SNORA12	0.0684025
1170	14:111619071A:G	14	111619071	ENSSSCG00000010551	BLOC1S2	0.0684025
1171	14:111619071A:G	14	111619071	ENSSSCG00000010552	PKD2L1	0.0684025
1172	14:111619071A:G	14	111619071	ENSSSCG00000010554	SCD	0.0684025
1173	14:111619071A:G	14	111619071	ENSSSCG00000006164	WNT8B	0.0684025
1174	14:111619071A:G	14	111619071	ENSSSCG00000006165	SEC31B	0.0684025
1175	14:111619071A:G	14	111619071	ENSSSCG00000006166	NDUFB8	0.0684025
1176	14:111619071A:G	14	111619071	ENSSSCG00000010555	HIF1AN	0.0684025
1177	14:111619071A:G	14	111619071	ENSSSCG00000044499		0.0684025
1178	14:111619071A:G	14	111619071	ENSSSCG00000049992		0.0684025
1179	14:111619071A:G	14	111619071	ENSSSCG00000044372		0.0684025
1180	14:111619071A:G	14	111619071	ENSSSCG00000056813		0.0684025
1181	14:111619071A:G	14	111619071	ENSSSCG00000058770		0.0684025
1182	14:111619071A:G	14	111619071	ENSSSCG00000010556	PAX2	0.0684025
1183	14:111619071A:G	14	111619071	ENSSSCG00000037592	SLF2	0.0684025
1184	14:111619071A:G	14	111619071	ENSSSCG00000029533	SEMA4G	0.0684025
1185	14:111619071A:G	14	111619071	ENSSSCG00000049392	ssc-mir-10382	0.0684025
1186	14:111619071A:G	14	111619071	ENSSSCG00000010560	MRPL43	0.0684025
1187	14:111619071A:G	14	111619071	ENSSSCG00000048703		0.0684025
1188	14:111619071A:G	14	111619071	ENSSSCG00000030428	TWNK	0.0684025
1189	14:111619071A:G	14	111619071	ENSSSCG00000021798	LZTS2	0.0684025
1190	14:111619071A:G	14	111619071	ENSSSCG00000010559		0.0684025
1191	14:111619071A:G	14	111619071	ENSSSCG00000053081		0.0684025
1192	14:111619071A:G	14	111619071	ENSSSCG00000022005	SFXN3	0.0684025
1193	14:111621130A:G	14	111621130	ENSSSCG00000010544	DNMBP	0.0663221
1194	14:111621130A:G	14	111621130	ENSSSCG00000010545	CPN1	0.0663221
1195	14:111621130A:G	14	111621130	ENSSSCG00000058016		0.0663221
1196	14:111621130A:G	14	111621130	ENSSSCG00000010546		0.0663221
1197	14:111621130A:G	14	111621130	ENSSSCG00000010548	CHUK	0.0663221
1198	14:111621130A:G	14	111621130	ENSSSCG00000010550	CWF19L1	0.0663221
1199	14:111621130A:G	14	111621130	ENSSSCG00000018383	SNORA12	0.0663221
1200	14:111621130A:G	14	111621130	ENSSSCG00000010551	BLOC1S2	0.0663221
1201	14:111621130A:G	14	111621130	ENSSSCG00000010552	PKD2L1	0.0663221
1202	14:111621130A:G	14	111621130	ENSSSCG00000010554	SCD	0.0663221
1203	14:111621130A:G	14	111621130	ENSSSCG00000006164	WNT8B	0.0663221
1204	14:111621130A:G	14	111621130	ENSSSCG00000006165	SEC31B	0.0663221
1205	14:111621130A:G	14	111621130	ENSSSCG00000006166	NDUFB8	0.0663221
1206	14:111621130A:G	14	111621130	ENSSSCG00000010555	HIF1AN	0.0663221
1207	14:111621130A:G	14	111621130	ENSSSCG00000044499		0.0663221
1208	14:111621130A:G	14	111621130	ENSSSCG00000049992		0.0663221
1209	14:111621130A:G	14	111621130	ENSSSCG00000044372		0.0663221
1210	14:111621130A:G	14	111621130	ENSSSCG00000056813		0.0663221
1211	14:111621130A:G	14	111621130	ENSSSCG00000058770		0.0663221
1212	14:111621130A:G	14	111621130	ENSSSCG00000010556	PAX2	0.0663221
1213	14:111621130A:G	14	111621130	ENSSSCG00000037592	SLF2	0.0663221
1214	14:111621130A:G	14	111621130	ENSSSCG00000029533	SEMA4G	0.0663221
1215	14:111621130A:G	14	111621130	ENSSSCG00000049392	ssc-mir-10382	0.0663221
1216	14:111621130A:G	14	111621130	ENSSSCG00000010560	MRPL43	0.0663221
1217	14:111621130A:G	14	111621130	ENSSSCG00000048703		0.0663221
1218	14:111621130A:G	14	111621130	ENSSSCG00000030428	TWNK	0.0663221
1219	14:111621130A:G	14	111621130	ENSSSCG00000021798	LZTS2	0.0663221
1220	14:111621130A:G	14	111621130	ENSSSCG00000010559		0.0663221
1221	14:111621130A:G	14	111621130	ENSSSCG00000053081		0.0663221
1222	14:111621130A:G	14	111621130	ENSSSCG00000022005	SFXN3	0.0663221
1223	14:111621914C:A	14	111621914	ENSSSCG00000010544	DNMBP	0.0661172
1224	14:111621914C:A	14	111621914	ENSSSCG00000010545	CPN1	0.0661172
1225	14:111621914C:A	14	111621914	ENSSSCG00000058016		0.0661172
1226	14:111621914C:A	14	111621914	ENSSSCG00000010546		0.0661172
1227	14:111621914C:A	14	111621914	ENSSSCG00000010548	CHUK	0.0661172
1228	14:111621914C:A	14	111621914	ENSSSCG00000010550	CWF19L1	0.0661172
1229	14:111621914C:A	14	111621914	ENSSSCG00000018383	SNORA12	0.0661172
1230	14:111621914C:A	14	111621914	ENSSSCG00000010551	BLOC1S2	0.0661172
1231	14:111621914C:A	14	111621914	ENSSSCG00000010552	PKD2L1	0.0661172
1232	14:111621914C:A	14	111621914	ENSSSCG00000010554	SCD	0.0661172
1233	14:111621914C:A	14	111621914	ENSSSCG00000006164	WNT8B	0.0661172
1234	14:111621914C:A	14	111621914	ENSSSCG00000006165	SEC31B	0.0661172
1235	14:111621914C:A	14	111621914	ENSSSCG00000006166	NDUFB8	0.0661172
1236	14:111621914C:A	14	111621914	ENSSSCG00000010555	HIF1AN	0.0661172
1237	14:111621914C:A	14	111621914	ENSSSCG00000044499		0.0661172
1238	14:111621914C:A	14	111621914	ENSSSCG00000049992		0.0661172
1239	14:111621914C:A	14	111621914	ENSSSCG00000044372		0.0661172
1240	14:111621914C:A	14	111621914	ENSSSCG00000056813		0.0661172
1241	14:111621914C:A	14	111621914	ENSSSCG00000058770		0.0661172
1242	14:111621914C:A	14	111621914	ENSSSCG00000010556	PAX2	0.0661172
1243	14:111621914C:A	14	111621914	ENSSSCG00000037592	SLF2	0.0661172
1244	14:111621914C:A	14	111621914	ENSSSCG00000029533	SEMA4G	0.0661172
1245	14:111621914C:A	14	111621914	ENSSSCG00000049392	ssc-mir-10382	0.0661172
1246	14:111621914C:A	14	111621914	ENSSSCG00000010560	MRPL43	0.0661172
1247	14:111621914C:A	14	111621914	ENSSSCG00000048703		0.0661172
1248	14:111621914C:A	14	111621914	ENSSSCG00000030428	TWNK	0.0661172
1249	14:111621914C:A	14	111621914	ENSSSCG00000021798	LZTS2	0.0661172
1250	14:111621914C:A	14	111621914	ENSSSCG00000010559		0.0661172
1251	14:111621914C:A	14	111621914	ENSSSCG00000053081		0.0661172
1252	14:111621914C:A	14	111621914	ENSSSCG00000022005	SFXN3	0.0661172
1253	14:111622565G:A	14	111622565	ENSSSCG00000010544	DNMBP	0.0643971
1254	14:111622565G:A	14	111622565	ENSSSCG00000010545	CPN1	0.0643971
1255	14:111622565G:A	14	111622565	ENSSSCG00000058016		0.0643971
1256	14:111622565G:A	14	111622565	ENSSSCG00000010546		0.0643971
1257	14:111622565G:A	14	111622565	ENSSSCG00000010548	CHUK	0.0643971
1258	14:111622565G:A	14	111622565	ENSSSCG00000010550	CWF19L1	0.0643971
1259	14:111622565G:A	14	111622565	ENSSSCG00000018383	SNORA12	0.0643971
1260	14:111622565G:A	14	111622565	ENSSSCG00000010551	BLOC1S2	0.0643971
1261	14:111622565G:A	14	111622565	ENSSSCG00000010552	PKD2L1	0.0643971
1262	14:111622565G:A	14	111622565	ENSSSCG00000010554	SCD	0.0643971
1263	14:111622565G:A	14	111622565	ENSSSCG00000006164	WNT8B	0.0643971
1264	14:111622565G:A	14	111622565	ENSSSCG00000006165	SEC31B	0.0643971
1265	14:111622565G:A	14	111622565	ENSSSCG00000006166	NDUFB8	0.0643971
1266	14:111622565G:A	14	111622565	ENSSSCG00000010555	HIF1AN	0.0643971
1267	14:111622565G:A	14	111622565	ENSSSCG00000044499		0.0643971
1268	14:111622565G:A	14	111622565	ENSSSCG00000049992		0.0643971
1269	14:111622565G:A	14	111622565	ENSSSCG00000044372		0.0643971
1270	14:111622565G:A	14	111622565	ENSSSCG00000056813		0.0643971
1271	14:111622565G:A	14	111622565	ENSSSCG00000058770		0.0643971
1272	14:111622565G:A	14	111622565	ENSSSCG00000010556	PAX2	0.0643971
1273	14:111622565G:A	14	111622565	ENSSSCG00000037592	SLF2	0.0643971
1274	14:111622565G:A	14	111622565	ENSSSCG00000029533	SEMA4G	0.0643971
1275	14:111622565G:A	14	111622565	ENSSSCG00000049392	ssc-mir-10382	0.0643971
1276	14:111622565G:A	14	111622565	ENSSSCG00000010560	MRPL43	0.0643971
1277	14:111622565G:A	14	111622565	ENSSSCG00000048703		0.0643971
1278	14:111622565G:A	14	111622565	ENSSSCG00000030428	TWNK	0.0643971
1279	14:111622565G:A	14	111622565	ENSSSCG00000021798	LZTS2	0.0643971
1280	14:111622565G:A	14	111622565	ENSSSCG00000010559		0.0643971
1281	14:111622565G:A	14	111622565	ENSSSCG00000053081		0.0643971
1282	14:111622565G:A	14	111622565	ENSSSCG00000022005	SFXN3	0.0643971
1283	14:111633304G:A	14	111633304	ENSSSCG00000010544	DNMBP	0.0625238
1284	14:111633304G:A	14	111633304	ENSSSCG00000010545	CPN1	0.0625238
1285	14:111633304G:A	14	111633304	ENSSSCG00000058016		0.0625238
1286	14:111633304G:A	14	111633304	ENSSSCG00000010546		0.0625238
1287	14:111633304G:A	14	111633304	ENSSSCG00000010548	CHUK	0.0625238
1288	14:111633304G:A	14	111633304	ENSSSCG00000010550	CWF19L1	0.0625238
1289	14:111633304G:A	14	111633304	ENSSSCG00000018383	SNORA12	0.0625238
1290	14:111633304G:A	14	111633304	ENSSSCG00000010551	BLOC1S2	0.0625238
1291	14:111633304G:A	14	111633304	ENSSSCG00000010552	PKD2L1	0.0625238
1292	14:111633304G:A	14	111633304	ENSSSCG00000010554	SCD	0.0625238
1293	14:111633304G:A	14	111633304	ENSSSCG00000006164	WNT8B	0.0625238
1294	14:111633304G:A	14	111633304	ENSSSCG00000006165	SEC31B	0.0625238
1295	14:111633304G:A	14	111633304	ENSSSCG00000006166	NDUFB8	0.0625238
1296	14:111633304G:A	14	111633304	ENSSSCG00000010555	HIF1AN	0.0625238
1297	14:111633304G:A	14	111633304	ENSSSCG00000044499		0.0625238
1298	14:111633304G:A	14	111633304	ENSSSCG00000049992		0.0625238
1299	14:111633304G:A	14	111633304	ENSSSCG00000044372		0.0625238
1300	14:111633304G:A	14	111633304	ENSSSCG00000056813		0.0625238
1301	14:111633304G:A	14	111633304	ENSSSCG00000058770		0.0625238
1302	14:111633304G:A	14	111633304	ENSSSCG00000010556	PAX2	0.0625238
1303	14:111633304G:A	14	111633304	ENSSSCG00000037592	SLF2	0.0625238
1304	14:111633304G:A	14	111633304	ENSSSCG00000029533	SEMA4G	0.0625238
1305	14:111633304G:A	14	111633304	ENSSSCG00000049392	ssc-mir-10382	0.0625238
1306	14:111633304G:A	14	111633304	ENSSSCG00000010560	MRPL43	0.0625238
1307	14:111633304G:A	14	111633304	ENSSSCG00000048703		0.0625238
1308	14:111633304G:A	14	111633304	ENSSSCG00000030428	TWNK	0.0625238
1309	14:111633304G:A	14	111633304	ENSSSCG00000021798	LZTS2	0.0625238
1310	14:111633304G:A	14	111633304	ENSSSCG00000010559		0.0625238
1311	14:111633304G:A	14	111633304	ENSSSCG00000053081		0.0625238
1312	14:111633304G:A	14	111633304	ENSSSCG00000022005	SFXN3	0.0625238
1313	14:111634737T:C	14	111634737	ENSSSCG00000010544	DNMBP	0.0627607
1314	14:111634737T:C	14	111634737	ENSSSCG00000010545	CPN1	0.0627607
1315	14:111634737T:C	14	111634737	ENSSSCG00000058016		0.0627607
1316	14:111634737T:C	14	111634737	ENSSSCG00000010546		0.0627607
1317	14:111634737T:C	14	111634737	ENSSSCG00000010548	CHUK	0.0627607
1318	14:111634737T:C	14	111634737	ENSSSCG00000010550	CWF19L1	0.0627607
1319	14:111634737T:C	14	111634737	ENSSSCG00000018383	SNORA12	0.0627607
1320	14:111634737T:C	14	111634737	ENSSSCG00000010551	BLOC1S2	0.0627607
1321	14:111634737T:C	14	111634737	ENSSSCG00000010552	PKD2L1	0.0627607
1322	14:111634737T:C	14	111634737	ENSSSCG00000010554	SCD	0.0627607
1323	14:111634737T:C	14	111634737	ENSSSCG00000006164	WNT8B	0.0627607
1324	14:111634737T:C	14	111634737	ENSSSCG00000006165	SEC31B	0.0627607
1325	14:111634737T:C	14	111634737	ENSSSCG00000006166	NDUFB8	0.0627607
1326	14:111634737T:C	14	111634737	ENSSSCG00000010555	HIF1AN	0.0627607
1327	14:111634737T:C	14	111634737	ENSSSCG00000044499		0.0627607
1328	14:111634737T:C	14	111634737	ENSSSCG00000049992		0.0627607
1329	14:111634737T:C	14	111634737	ENSSSCG00000044372		0.0627607
1330	14:111634737T:C	14	111634737	ENSSSCG00000056813		0.0627607
1331	14:111634737T:C	14	111634737	ENSSSCG00000058770		0.0627607
1332	14:111634737T:C	14	111634737	ENSSSCG00000010556	PAX2	0.0627607
1333	14:111634737T:C	14	111634737	ENSSSCG00000037592	SLF2	0.0627607
1334	14:111634737T:C	14	111634737	ENSSSCG00000029533	SEMA4G	0.0627607
1335	14:111634737T:C	14	111634737	ENSSSCG00000049392	ssc-mir-10382	0.0627607
1336	14:111634737T:C	14	111634737	ENSSSCG00000010560	MRPL43	0.0627607
1337	14:111634737T:C	14	111634737	ENSSSCG00000048703		0.0627607
1338	14:111634737T:C	14	111634737	ENSSSCG00000030428	TWNK	0.0627607
1339	14:111634737T:C	14	111634737	ENSSSCG00000021798	LZTS2	0.0627607
1340	14:111634737T:C	14	111634737	ENSSSCG00000010559		0.0627607
1341	14:111634737T:C	14	111634737	ENSSSCG00000053081		0.0627607
1342	14:111634737T:C	14	111634737	ENSSSCG00000022005	SFXN3	0.0627607
1343	14:111634842T:C	14	111634842	ENSSSCG00000010544	DNMBP	0.0616411
1344	14:111634842T:C	14	111634842	ENSSSCG00000010545	CPN1	0.0616411
1345	14:111634842T:C	14	111634842	ENSSSCG00000058016		0.0616411
1346	14:111634842T:C	14	111634842	ENSSSCG00000010546		0.0616411
1347	14:111634842T:C	14	111634842	ENSSSCG00000010548	CHUK	0.0616411
1348	14:111634842T:C	14	111634842	ENSSSCG00000010550	CWF19L1	0.0616411
1349	14:111634842T:C	14	111634842	ENSSSCG00000018383	SNORA12	0.0616411
1350	14:111634842T:C	14	111634842	ENSSSCG00000010551	BLOC1S2	0.0616411
1351	14:111634842T:C	14	111634842	ENSSSCG00000010552	PKD2L1	0.0616411
1352	14:111634842T:C	14	111634842	ENSSSCG00000010554	SCD	0.0616411
1353	14:111634842T:C	14	111634842	ENSSSCG00000006164	WNT8B	0.0616411
1354	14:111634842T:C	14	111634842	ENSSSCG00000006165	SEC31B	0.0616411
1355	14:111634842T:C	14	111634842	ENSSSCG00000006166	NDUFB8	0.0616411
1356	14:111634842T:C	14	111634842	ENSSSCG00000010555	HIF1AN	0.0616411
1357	14:111634842T:C	14	111634842	ENSSSCG00000044499		0.0616411
1358	14:111634842T:C	14	111634842	ENSSSCG00000049992		0.0616411
1359	14:111634842T:C	14	111634842	ENSSSCG00000044372		0.0616411
1360	14:111634842T:C	14	111634842	ENSSSCG00000056813		0.0616411
1361	14:111634842T:C	14	111634842	ENSSSCG00000058770		0.0616411
1362	14:111634842T:C	14	111634842	ENSSSCG00000010556	PAX2	0.0616411
1363	14:111634842T:C	14	111634842	ENSSSCG00000037592	SLF2	0.0616411
1364	14:111634842T:C	14	111634842	ENSSSCG00000029533	SEMA4G	0.0616411
1365	14:111634842T:C	14	111634842	ENSSSCG00000049392	ssc-mir-10382	0.0616411
1366	14:111634842T:C	14	111634842	ENSSSCG00000010560	MRPL43	0.0616411
1367	14:111634842T:C	14	111634842	ENSSSCG00000048703		0.0616411
1368	14:111634842T:C	14	111634842	ENSSSCG00000030428	TWNK	0.0616411
1369	14:111634842T:C	14	111634842	ENSSSCG00000021798	LZTS2	0.0616411
1370	14:111634842T:C	14	111634842	ENSSSCG00000010559		0.0616411
1371	14:111634842T:C	14	111634842	ENSSSCG00000053081		0.0616411
1372	14:111634842T:C	14	111634842	ENSSSCG00000022005	SFXN3	0.0616411
1373	14:111636350T:C	14	111636350	ENSSSCG00000010544	DNMBP	0.065238
1374	14:111636350T:C	14	111636350	ENSSSCG00000010545	CPN1	0.065238
1375	14:111636350T:C	14	111636350	ENSSSCG00000058016		0.065238
1376	14:111636350T:C	14	111636350	ENSSSCG00000010546		0.065238
1377	14:111636350T:C	14	111636350	ENSSSCG00000010548	CHUK	0.065238
1378	14:111636350T:C	14	111636350	ENSSSCG00000010550	CWF19L1	0.065238
1379	14:111636350T:C	14	111636350	ENSSSCG00000018383	SNORA12	0.065238
1380	14:111636350T:C	14	111636350	ENSSSCG00000010551	BLOC1S2	0.065238
1381	14:111636350T:C	14	111636350	ENSSSCG00000010552	PKD2L1	0.065238
1382	14:111636350T:C	14	111636350	ENSSSCG00000010554	SCD	0.065238
1383	14:111636350T:C	14	111636350	ENSSSCG00000006164	WNT8B	0.065238
1384	14:111636350T:C	14	111636350	ENSSSCG00000006165	SEC31B	0.065238
1385	14:111636350T:C	14	111636350	ENSSSCG00000006166	NDUFB8	0.065238
1386	14:111636350T:C	14	111636350	ENSSSCG00000010555	HIF1AN	0.065238
1387	14:111636350T:C	14	111636350	ENSSSCG00000044499		0.065238
1388	14:111636350T:C	14	111636350	ENSSSCG00000049992		0.065238
1389	14:111636350T:C	14	111636350	ENSSSCG00000044372		0.065238
1390	14:111636350T:C	14	111636350	ENSSSCG00000056813		0.065238
1391	14:111636350T:C	14	111636350	ENSSSCG00000058770		0.065238
1392	14:111636350T:C	14	111636350	ENSSSCG00000010556	PAX2	0.065238
1393	14:111636350T:C	14	111636350	ENSSSCG00000037592	SLF2	0.065238
1394	14:111636350T:C	14	111636350	ENSSSCG00000029533	SEMA4G	0.065238
1395	14:111636350T:C	14	111636350	ENSSSCG00000049392	ssc-mir-10382	0.065238
1396	14:111636350T:C	14	111636350	ENSSSCG00000010560	MRPL43	0.065238
1397	14:111636350T:C	14	111636350	ENSSSCG00000048703		0.065238
1398	14:111636350T:C	14	111636350	ENSSSCG00000030428	TWNK	0.065238
1399	14:111636350T:C	14	111636350	ENSSSCG00000021798	LZTS2	0.065238
1400	14:111636350T:C	14	111636350	ENSSSCG00000010559		0.065238
1401	14:111636350T:C	14	111636350	ENSSSCG00000053081		0.065238
1402	14:111636350T:C	14	111636350	ENSSSCG00000022005	SFXN3	0.065238
1403	14:111636653C:A	14	111636653	ENSSSCG00000010544	DNMBP	0.0686409
1404	14:111636653C:A	14	111636653	ENSSSCG00000010545	CPN1	0.0686409
1405	14:111636653C:A	14	111636653	ENSSSCG00000058016		0.0686409
1406	14:111636653C:A	14	111636653	ENSSSCG00000010546		0.0686409
1407	14:111636653C:A	14	111636653	ENSSSCG00000010548	CHUK	0.0686409
1408	14:111636653C:A	14	111636653	ENSSSCG00000010550	CWF19L1	0.0686409
1409	14:111636653C:A	14	111636653	ENSSSCG00000018383	SNORA12	0.0686409
1410	14:111636653C:A	14	111636653	ENSSSCG00000010551	BLOC1S2	0.0686409
1411	14:111636653C:A	14	111636653	ENSSSCG00000010552	PKD2L1	0.0686409
1412	14:111636653C:A	14	111636653	ENSSSCG00000010554	SCD	0.0686409
1413	14:111636653C:A	14	111636653	ENSSSCG00000006164	WNT8B	0.0686409
1414	14:111636653C:A	14	111636653	ENSSSCG00000006165	SEC31B	0.0686409
1415	14:111636653C:A	14	111636653	ENSSSCG00000006166	NDUFB8	0.0686409
1416	14:111636653C:A	14	111636653	ENSSSCG00000010555	HIF1AN	0.0686409
1417	14:111636653C:A	14	111636653	ENSSSCG00000044499		0.0686409
1418	14:111636653C:A	14	111636653	ENSSSCG00000049992		0.0686409
1419	14:111636653C:A	14	111636653	ENSSSCG00000044372		0.0686409
1420	14:111636653C:A	14	111636653	ENSSSCG00000056813		0.0686409
1421	14:111636653C:A	14	111636653	ENSSSCG00000058770		0.0686409
1422	14:111636653C:A	14	111636653	ENSSSCG00000010556	PAX2	0.0686409
1423	14:111636653C:A	14	111636653	ENSSSCG00000037592	SLF2	0.0686409
1424	14:111636653C:A	14	111636653	ENSSSCG00000029533	SEMA4G	0.0686409
1425	14:111636653C:A	14	111636653	ENSSSCG00000049392	ssc-mir-10382	0.0686409
1426	14:111636653C:A	14	111636653	ENSSSCG00000010560	MRPL43	0.0686409
1427	14:111636653C:A	14	111636653	ENSSSCG00000048703		0.0686409
1428	14:111636653C:A	14	111636653	ENSSSCG00000030428	TWNK	0.0686409
1429	14:111636653C:A	14	111636653	ENSSSCG00000021798	LZTS2	0.0686409
1430	14:111636653C:A	14	111636653	ENSSSCG00000010559		0.0686409
1431	14:111636653C:A	14	111636653	ENSSSCG00000053081		0.0686409
1432	14:111636653C:A	14	111636653	ENSSSCG00000022005	SFXN3	0.0686409
1433	14:111636794A:G	14	111636794	ENSSSCG00000010544	DNMBP	0.0676409
1434	14:111636794A:G	14	111636794	ENSSSCG00000010545	CPN1	0.0676409
1435	14:111636794A:G	14	111636794	ENSSSCG00000058016		0.0676409
1436	14:111636794A:G	14	111636794	ENSSSCG00000010546		0.0676409
1437	14:111636794A:G	14	111636794	ENSSSCG00000010548	CHUK	0.0676409
1438	14:111636794A:G	14	111636794	ENSSSCG00000010550	CWF19L1	0.0676409
1439	14:111636794A:G	14	111636794	ENSSSCG00000018383	SNORA12	0.0676409
1440	14:111636794A:G	14	111636794	ENSSSCG00000010551	BLOC1S2	0.0676409
1441	14:111636794A:G	14	111636794	ENSSSCG00000010552	PKD2L1	0.0676409
1442	14:111636794A:G	14	111636794	ENSSSCG00000010554	SCD	0.0676409
1443	14:111636794A:G	14	111636794	ENSSSCG00000006164	WNT8B	0.0676409
1444	14:111636794A:G	14	111636794	ENSSSCG00000006165	SEC31B	0.0676409
1445	14:111636794A:G	14	111636794	ENSSSCG00000006166	NDUFB8	0.0676409
1446	14:111636794A:G	14	111636794	ENSSSCG00000010555	HIF1AN	0.0676409
1447	14:111636794A:G	14	111636794	ENSSSCG00000044499		0.0676409
1448	14:111636794A:G	14	111636794	ENSSSCG00000049992		0.0676409
1449	14:111636794A:G	14	111636794	ENSSSCG00000044372		0.0676409
1450	14:111636794A:G	14	111636794	ENSSSCG00000056813		0.0676409
1451	14:111636794A:G	14	111636794	ENSSSCG00000058770		0.0676409
1452	14:111636794A:G	14	111636794	ENSSSCG00000010556	PAX2	0.0676409
1453	14:111636794A:G	14	111636794	ENSSSCG00000037592	SLF2	0.0676409
1454	14:111636794A:G	14	111636794	ENSSSCG00000029533	SEMA4G	0.0676409
1455	14:111636794A:G	14	111636794	ENSSSCG00000049392	ssc-mir-10382	0.0676409
1456	14:111636794A:G	14	111636794	ENSSSCG00000010560	MRPL43	0.0676409
1457	14:111636794A:G	14	111636794	ENSSSCG00000048703		0.0676409
1458	14:111636794A:G	14	111636794	ENSSSCG00000030428	TWNK	0.0676409
1459	14:111636794A:G	14	111636794	ENSSSCG00000021798	LZTS2	0.0676409
1460	14:111636794A:G	14	111636794	ENSSSCG00000010559		0.0676409
1461	14:111636794A:G	14	111636794	ENSSSCG00000053081		0.0676409
1462	14:111636794A:G	14	111636794	ENSSSCG00000022005	SFXN3	0.0676409
1463	14:111678071T:A	14	111678071	ENSSSCG00000010545	CPN1	0.0682238
1464	14:111678071T:A	14	111678071	ENSSSCG00000058016		0.0682238
1465	14:111678071T:A	14	111678071	ENSSSCG00000010546		0.0682238
1466	14:111678071T:A	14	111678071	ENSSSCG00000010548	CHUK	0.0682238
1467	14:111678071T:A	14	111678071	ENSSSCG00000010550	CWF19L1	0.0682238
1468	14:111678071T:A	14	111678071	ENSSSCG00000018383	SNORA12	0.0682238
1469	14:111678071T:A	14	111678071	ENSSSCG00000010551	BLOC1S2	0.0682238
1470	14:111678071T:A	14	111678071	ENSSSCG00000010552	PKD2L1	0.0682238
1471	14:111678071T:A	14	111678071	ENSSSCG00000010554	SCD	0.0682238
1472	14:111678071T:A	14	111678071	ENSSSCG00000006164	WNT8B	0.0682238
1473	14:111678071T:A	14	111678071	ENSSSCG00000006165	SEC31B	0.0682238
1474	14:111678071T:A	14	111678071	ENSSSCG00000006166	NDUFB8	0.0682238
1475	14:111678071T:A	14	111678071	ENSSSCG00000010555	HIF1AN	0.0682238
1476	14:111678071T:A	14	111678071	ENSSSCG00000044499		0.0682238
1477	14:111678071T:A	14	111678071	ENSSSCG00000049992		0.0682238
1478	14:111678071T:A	14	111678071	ENSSSCG00000044372		0.0682238
1479	14:111678071T:A	14	111678071	ENSSSCG00000056813		0.0682238
1480	14:111678071T:A	14	111678071	ENSSSCG00000058770		0.0682238
1481	14:111678071T:A	14	111678071	ENSSSCG00000010556	PAX2	0.0682238
1482	14:111678071T:A	14	111678071	ENSSSCG00000037592	SLF2	0.0682238
1483	14:111678071T:A	14	111678071	ENSSSCG00000029533	SEMA4G	0.0682238
1484	14:111678071T:A	14	111678071	ENSSSCG00000049392	ssc-mir-10382	0.0682238
1485	14:111678071T:A	14	111678071	ENSSSCG00000010560	MRPL43	0.0682238
1486	14:111678071T:A	14	111678071	ENSSSCG00000048703		0.0682238
1487	14:111678071T:A	14	111678071	ENSSSCG00000030428	TWNK	0.0682238
1488	14:111678071T:A	14	111678071	ENSSSCG00000021798	LZTS2	0.0682238
1489	14:111678071T:A	14	111678071	ENSSSCG00000010559		0.0682238
1490	14:111678071T:A	14	111678071	ENSSSCG00000053081		0.0682238
1491	14:111678071T:A	14	111678071	ENSSSCG00000022005	SFXN3	0.0682238
1492	14:111678071T:A	14	111678071	ENSSSCG00000022429	KAZALD1	0.0682238
1493	14:111714756T:C	14	111714756	ENSSSCG00000010545	CPN1	0.0603988
1494	14:111714756T:C	14	111714756	ENSSSCG00000058016		0.0603988
1495	14:111714756T:C	14	111714756	ENSSSCG00000010546		0.0603988
1496	14:111714756T:C	14	111714756	ENSSSCG00000010548	CHUK	0.0603988
1497	14:111714756T:C	14	111714756	ENSSSCG00000010550	CWF19L1	0.0603988
1498	14:111714756T:C	14	111714756	ENSSSCG00000018383	SNORA12	0.0603988
1499	14:111714756T:C	14	111714756	ENSSSCG00000010551	BLOC1S2	0.0603988
1500	14:111714756T:C	14	111714756	ENSSSCG00000010552	PKD2L1	0.0603988
1501	14:111714756T:C	14	111714756	ENSSSCG00000010554	SCD	0.0603988
1502	14:111714756T:C	14	111714756	ENSSSCG00000006164	WNT8B	0.0603988
1503	14:111714756T:C	14	111714756	ENSSSCG00000006165	SEC31B	0.0603988
1504	14:111714756T:C	14	111714756	ENSSSCG00000006166	NDUFB8	0.0603988
1505	14:111714756T:C	14	111714756	ENSSSCG00000010555	HIF1AN	0.0603988
1506	14:111714756T:C	14	111714756	ENSSSCG00000044499		0.0603988
1507	14:111714756T:C	14	111714756	ENSSSCG00000049992		0.0603988
1508	14:111714756T:C	14	111714756	ENSSSCG00000044372		0.0603988
1509	14:111714756T:C	14	111714756	ENSSSCG00000056813		0.0603988
1510	14:111714756T:C	14	111714756	ENSSSCG00000058770		0.0603988
1511	14:111714756T:C	14	111714756	ENSSSCG00000010556	PAX2	0.0603988
1512	14:111714756T:C	14	111714756	ENSSSCG00000037592	SLF2	0.0603988
1513	14:111714756T:C	14	111714756	ENSSSCG00000029533	SEMA4G	0.0603988
1514	14:111714756T:C	14	111714756	ENSSSCG00000049392	ssc-mir-10382	0.0603988
1515	14:111714756T:C	14	111714756	ENSSSCG00000010560	MRPL43	0.0603988
1516	14:111714756T:C	14	111714756	ENSSSCG00000048703		0.0603988
1517	14:111714756T:C	14	111714756	ENSSSCG00000030428	TWNK	0.0603988
1518	14:111714756T:C	14	111714756	ENSSSCG00000021798	LZTS2	0.0603988
1519	14:111714756T:C	14	111714756	ENSSSCG00000010559		0.0603988
1520	14:111714756T:C	14	111714756	ENSSSCG00000053081		0.0603988
1521	14:111714756T:C	14	111714756	ENSSSCG00000022005	SFXN3	0.0603988
1522	14:111714756T:C	14	111714756	ENSSSCG00000022429	KAZALD1	0.0603988
1523	14:111714756T:C	14	111714756	ENSSSCG00000010561	TLX1	0.0603988
1524	14:111738759C:T	14	111738759	ENSSSCG00000058016		0.0678106
1525	14:111738759C:T	14	111738759	ENSSSCG00000010546		0.0678106
1526	14:111738759C:T	14	111738759	ENSSSCG00000010548	CHUK	0.0678106
1527	14:111738759C:T	14	111738759	ENSSSCG00000010550	CWF19L1	0.0678106
1528	14:111738759C:T	14	111738759	ENSSSCG00000018383	SNORA12	0.0678106
1529	14:111738759C:T	14	111738759	ENSSSCG00000010551	BLOC1S2	0.0678106
1530	14:111738759C:T	14	111738759	ENSSSCG00000010552	PKD2L1	0.0678106
1531	14:111738759C:T	14	111738759	ENSSSCG00000010554	SCD	0.0678106
1532	14:111738759C:T	14	111738759	ENSSSCG00000006164	WNT8B	0.0678106
1533	14:111738759C:T	14	111738759	ENSSSCG00000006165	SEC31B	0.0678106
1534	14:111738759C:T	14	111738759	ENSSSCG00000006166	NDUFB8	0.0678106
1535	14:111738759C:T	14	111738759	ENSSSCG00000010555	HIF1AN	0.0678106
1536	14:111738759C:T	14	111738759	ENSSSCG00000044499		0.0678106
1537	14:111738759C:T	14	111738759	ENSSSCG00000049992		0.0678106
1538	14:111738759C:T	14	111738759	ENSSSCG00000044372		0.0678106
1539	14:111738759C:T	14	111738759	ENSSSCG00000056813		0.0678106
1540	14:111738759C:T	14	111738759	ENSSSCG00000058770		0.0678106
1541	14:111738759C:T	14	111738759	ENSSSCG00000010556	PAX2	0.0678106
1542	14:111738759C:T	14	111738759	ENSSSCG00000037592	SLF2	0.0678106
1543	14:111738759C:T	14	111738759	ENSSSCG00000029533	SEMA4G	0.0678106
1544	14:111738759C:T	14	111738759	ENSSSCG00000049392	ssc-mir-10382	0.0678106
1545	14:111738759C:T	14	111738759	ENSSSCG00000010560	MRPL43	0.0678106
1546	14:111738759C:T	14	111738759	ENSSSCG00000048703		0.0678106
1547	14:111738759C:T	14	111738759	ENSSSCG00000030428	TWNK	0.0678106
1548	14:111738759C:T	14	111738759	ENSSSCG00000021798	LZTS2	0.0678106
1549	14:111738759C:T	14	111738759	ENSSSCG00000010559		0.0678106
1550	14:111738759C:T	14	111738759	ENSSSCG00000053081		0.0678106
1551	14:111738759C:T	14	111738759	ENSSSCG00000022005	SFXN3	0.0678106
1552	14:111738759C:T	14	111738759	ENSSSCG00000022429	KAZALD1	0.0678106
1553	14:111738759C:T	14	111738759	ENSSSCG00000010561	TLX1	0.0678106
1554	14:111738759C:T	14	111738759	ENSSSCG00000048585		0.0678106
1555	14:111738759C:T	14	111738759	ENSSSCG00000051239		0.0678106
1556	14:111738899G:A	14	111738899	ENSSSCG00000058016		0.0631373
1557	14:111738899G:A	14	111738899	ENSSSCG00000010546		0.0631373
1558	14:111738899G:A	14	111738899	ENSSSCG00000010548	CHUK	0.0631373
1559	14:111738899G:A	14	111738899	ENSSSCG00000010550	CWF19L1	0.0631373
1560	14:111738899G:A	14	111738899	ENSSSCG00000018383	SNORA12	0.0631373
1561	14:111738899G:A	14	111738899	ENSSSCG00000010551	BLOC1S2	0.0631373
1562	14:111738899G:A	14	111738899	ENSSSCG00000010552	PKD2L1	0.0631373
1563	14:111738899G:A	14	111738899	ENSSSCG00000010554	SCD	0.0631373
1564	14:111738899G:A	14	111738899	ENSSSCG00000006164	WNT8B	0.0631373
1565	14:111738899G:A	14	111738899	ENSSSCG00000006165	SEC31B	0.0631373
1566	14:111738899G:A	14	111738899	ENSSSCG00000006166	NDUFB8	0.0631373
1567	14:111738899G:A	14	111738899	ENSSSCG00000010555	HIF1AN	0.0631373
1568	14:111738899G:A	14	111738899	ENSSSCG00000044499		0.0631373
1569	14:111738899G:A	14	111738899	ENSSSCG00000049992		0.0631373
1570	14:111738899G:A	14	111738899	ENSSSCG00000044372		0.0631373
1571	14:111738899G:A	14	111738899	ENSSSCG00000056813		0.0631373
1572	14:111738899G:A	14	111738899	ENSSSCG00000058770		0.0631373
1573	14:111738899G:A	14	111738899	ENSSSCG00000010556	PAX2	0.0631373
1574	14:111738899G:A	14	111738899	ENSSSCG00000037592	SLF2	0.0631373
1575	14:111738899G:A	14	111738899	ENSSSCG00000029533	SEMA4G	0.0631373
1576	14:111738899G:A	14	111738899	ENSSSCG00000049392	ssc-mir-10382	0.0631373
1577	14:111738899G:A	14	111738899	ENSSSCG00000010560	MRPL43	0.0631373
1578	14:111738899G:A	14	111738899	ENSSSCG00000048703		0.0631373
1579	14:111738899G:A	14	111738899	ENSSSCG00000030428	TWNK	0.0631373
1580	14:111738899G:A	14	111738899	ENSSSCG00000021798	LZTS2	0.0631373
1581	14:111738899G:A	14	111738899	ENSSSCG00000010559		0.0631373
1582	14:111738899G:A	14	111738899	ENSSSCG00000053081		0.0631373
1583	14:111738899G:A	14	111738899	ENSSSCG00000022005	SFXN3	0.0631373
1584	14:111738899G:A	14	111738899	ENSSSCG00000022429	KAZALD1	0.0631373
1585	14:111738899G:A	14	111738899	ENSSSCG00000010561	TLX1	0.0631373
1586	14:111738899G:A	14	111738899	ENSSSCG00000048585		0.0631373
1587	14:111738899G:A	14	111738899	ENSSSCG00000051239		0.0631373

## Sheet: peaks_belly_firmness
	snp_ID	chr_num	SNP_Location	Ens_Gene_Name	Gene_name	Var			List of significant SNPs identified in this study for belly firmness
1	15:121247942C:T	15	121247942	ENSSSCG00000016183		0.0136396			Chr	SNP	bp	A1	A2	Freq	b	se	p
2	15:121247942C:T	15	121247942	ENSSSCG00000016185	ARPC2	0.0136396			15	15:121247942C:T	121247942	T	C	0.105691	-15.5488	2.95957	1.49061e-07
3	15:121247942C:T	15	121247942	ENSSSCG00000037505		0.0136396			15	15:121248047G:T	121248047	T	G	0.105691	-15.5488	2.95957	1.49061e-07
4	15:121247942C:T	15	121247942	ENSSSCG00000022483	GPBAR1	0.0136396			15	15:121248069G:A	121248069	A	G	0.105691	-15.5488	2.95957	1.49061e-07
5	15:121247942C:T	15	121247942	ENSSSCG00000016189	AAMP	0.0136396			15	15:121248125G:A	121248125	A	G	0.105691	-15.5488	2.95957	1.49061e-07
6	15:121247942C:T	15	121247942	ENSSSCG00000060885		0.0136396			15	15:121248170T:C	121248170	C	T	0.105691	-15.5488	2.95957	1.49061e-07
7	15:121247942C:T	15	121247942	ENSSSCG00000016186		0.0136396			15	15:121248174T:C	121248174	C	T	0.105691	-15.5488	2.95957	1.49061e-07
8	15:121247942C:T	15	121247942	ENSSSCG00000029002	PNKD	0.0136396			15	15:121248190A:G	121248190	G	A	0.105691	-15.5488	2.95957	1.49061e-07
9	15:121247942C:T	15	121247942	ENSSSCG00000016187	CATIP	0.0136396			15	15:121248328C:G	121248328	G	C	0.107046	-15.4361	2.98593	2.34577e-07
10	15:121247942C:T	15	121247942	ENSSSCG00000039798	SLC11A1	0.0136396			15	15:121385708A:G	121385708	G	A	0.0785908	-15.5204	2.99528	2.19946e-07
11	15:121247942C:T	15	121247942	ENSSSCG00000036938	CTDSP1	0.0136396
12	15:121247942C:T	15	121247942	ENSSSCG00000022650	MIR26B	0.0136396
13	15:121247942C:T	15	121247942	ENSSSCG00000016196	VIL1	0.0136396
14	15:121247942C:T	15	121247942	ENSSSCG00000016194	USP37	0.0136396
15	15:121247942C:T	15	121247942	ENSSSCG00000016193	CNOT9	0.0136396
16	15:121247942C:T	15	121247942	ENSSSCG00000016192	PLCD4	0.0136396
17	15:121247942C:T	15	121247942	ENSSSCG00000016191		0.0136396
18	15:121247942C:T	15	121247942	ENSSSCG00000035775	BCS1L	0.0136396
19	15:121247942C:T	15	121247942	ENSSSCG00000016202	RNF25	0.0136396
20	15:121247942C:T	15	121247942	ENSSSCG00000026964	STK36	0.0136396
21	15:121247942C:T	15	121247942	ENSSSCG00000016201	TTLL4	0.0136396
22	15:121247942C:T	15	121247942	ENSSSCG00000016199	CYP27A1	0.0136396
23	15:121247942C:T	15	121247942	ENSSSCG00000016200	PRKAG3	0.0136396
24	15:121247942C:T	15	121247942	ENSSSCG00000036932	WNT6	0.0136396
25	15:121247942C:T	15	121247942	ENSSSCG00000026958	WNT10A	0.0136396
26	15:121247942C:T	15	121247942	ENSSSCG00000050340		0.0136396
27	15:121247942C:T	15	121247942	ENSSSCG00000059789	CDK5R2	0.0136396
28	15:121247942C:T	15	121247942	ENSSSCG00000035988	FEV	0.0136396
29	15:121247942C:T	15	121247942	ENSSSCG00000040776	CRYBA2	0.0136396
30	15:121247942C:T	15	121247942	ENSSSCG00000026963	ssc-mir-375	0.0136396
31	15:121247942C:T	15	121247942	ENSSSCG00000016203	CFAP65	0.0136396
32	15:121247942C:T	15	121247942	ENSSSCG00000016204	IHH	0.0136396
33	15:121247942C:T	15	121247942	ENSSSCG00000016205	NHEJ1	0.0136396
34	15:121247942C:T	15	121247942	ENSSSCG00000029694	SLC23A3	0.0136396
35	15:121247942C:T	15	121247942	ENSSSCG00000016206	CNPPD1	0.0136396
36	15:121247942C:T	15	121247942	ENSSSCG00000016207	RETREG2	0.0136396
37	15:121247942C:T	15	121247942	ENSSSCG00000016208	ZFAND2B	0.0136396
38	15:121247942C:T	15	121247942	ENSSSCG00000016210	ABCB6	0.0136396
39	15:121247942C:T	15	121247942	ENSSSCG00000016211	ATG9A	0.0136396
40	15:121247942C:T	15	121247942	ENSSSCG00000016212	ANKZF1	0.0136396
41	15:121247942C:T	15	121247942	ENSSSCG00000016213	GLB1L	0.0136396
42	15:121247942C:T	15	121247942	ENSSSCG00000016214	STK16	0.0136396
43	15:121247942C:T	15	121247942	ENSSSCG00000016216	TUBA4A	0.0136396
44	15:121247942C:T	15	121247942	ENSSSCG00000016215		0.0136396
45	15:121247942C:T	15	121247942	ENSSSCG00000016217	DNAJB2	0.0136396
46	15:121247942C:T	15	121247942	ENSSSCG00000016218	PTPRN	0.0136396
47	15:121247942C:T	15	121247942	ENSSSCG00000018628	MIR153-1	0.0136396
48	15:121247942C:T	15	121247942	ENSSSCG00000016219		0.0136396
49	15:121247942C:T	15	121247942	ENSSSCG00000022460		0.0136396
50	15:121247942C:T	15	121247942	ENSSSCG00000016220	DNPEP	0.0136396
51	15:121247942C:T	15	121247942	ENSSSCG00000030434	ssc-mir-4334	0.0136396
52	15:121247942C:T	15	121247942	ENSSSCG00000020785	DES	0.0136396
53	15:121247942C:T	15	121247942	ENSSSCG00000032522		0.0136396
54	15:121247942C:T	15	121247942	ENSSSCG00000032289	SPEGNB	0.0136396
55	15:121247942C:T	15	121247942	ENSSSCG00000063534		0.0136396
56	15:121247942C:T	15	121247942	ENSSSCG00000023935	GMPPA	0.0136396
57	15:121247942C:T	15	121247942	ENSSSCG00000031491		0.0136396
58	15:121247942C:T	15	121247942	ENSSSCG00000029968	ASIC4	0.0136396
59	15:121247942C:T	15	121247942	ENSSSCG00000021610	CHPF	0.0136396
60	15:121247942C:T	15	121247942	ENSSSCG00000027541	TMEM198	0.0136396
61	15:121247942C:T	15	121247942	ENSSSCG00000028052	OBSL1	0.0136396
62	15:121247942C:T	15	121247942	ENSSSCG00000020771	INHA	0.0136396
63	15:121247942C:T	15	121247942	ENSSSCG00000032964	STK11IP	0.0136396
64	15:121247942C:T	15	121247942	ENSSSCG00000022846	SLC4A3	0.0136396
65	15:121247942C:T	15	121247942	ENSSSCG00000059623		0.0136396
66	15:121247942C:T	15	121247942	ENSSSCG00000061576		0.0136396
67	15:121247942C:T	15	121247942	ENSSSCG00000018784	U6	0.0136396
68	15:121247942C:T	15	121247942	ENSSSCG00000055931		0.0136396
69	15:121248047G:T	15	121248047	ENSSSCG00000016183		0.0136133
70	15:121248047G:T	15	121248047	ENSSSCG00000016185	ARPC2	0.0136133
71	15:121248047G:T	15	121248047	ENSSSCG00000037505		0.0136133
72	15:121248047G:T	15	121248047	ENSSSCG00000022483	GPBAR1	0.0136133
73	15:121248047G:T	15	121248047	ENSSSCG00000016189	AAMP	0.0136133
74	15:121248047G:T	15	121248047	ENSSSCG00000060885		0.0136133
75	15:121248047G:T	15	121248047	ENSSSCG00000016186		0.0136133
76	15:121248047G:T	15	121248047	ENSSSCG00000029002	PNKD	0.0136133
77	15:121248047G:T	15	121248047	ENSSSCG00000016187	CATIP	0.0136133
78	15:121248047G:T	15	121248047	ENSSSCG00000039798	SLC11A1	0.0136133
79	15:121248047G:T	15	121248047	ENSSSCG00000036938	CTDSP1	0.0136133
80	15:121248047G:T	15	121248047	ENSSSCG00000022650	MIR26B	0.0136133
81	15:121248047G:T	15	121248047	ENSSSCG00000016196	VIL1	0.0136133
82	15:121248047G:T	15	121248047	ENSSSCG00000016194	USP37	0.0136133
83	15:121248047G:T	15	121248047	ENSSSCG00000016193	CNOT9	0.0136133
84	15:121248047G:T	15	121248047	ENSSSCG00000016192	PLCD4	0.0136133
85	15:121248047G:T	15	121248047	ENSSSCG00000016191		0.0136133
86	15:121248047G:T	15	121248047	ENSSSCG00000035775	BCS1L	0.0136133
87	15:121248047G:T	15	121248047	ENSSSCG00000016202	RNF25	0.0136133
88	15:121248047G:T	15	121248047	ENSSSCG00000026964	STK36	0.0136133
89	15:121248047G:T	15	121248047	ENSSSCG00000016201	TTLL4	0.0136133
90	15:121248047G:T	15	121248047	ENSSSCG00000016199	CYP27A1	0.0136133
91	15:121248047G:T	15	121248047	ENSSSCG00000016200	PRKAG3	0.0136133
92	15:121248047G:T	15	121248047	ENSSSCG00000036932	WNT6	0.0136133
93	15:121248047G:T	15	121248047	ENSSSCG00000026958	WNT10A	0.0136133
94	15:121248047G:T	15	121248047	ENSSSCG00000050340		0.0136133
95	15:121248047G:T	15	121248047	ENSSSCG00000059789	CDK5R2	0.0136133
96	15:121248047G:T	15	121248047	ENSSSCG00000035988	FEV	0.0136133
97	15:121248047G:T	15	121248047	ENSSSCG00000040776	CRYBA2	0.0136133
98	15:121248047G:T	15	121248047	ENSSSCG00000026963	ssc-mir-375	0.0136133
99	15:121248047G:T	15	121248047	ENSSSCG00000016203	CFAP65	0.0136133
100	15:121248047G:T	15	121248047	ENSSSCG00000016204	IHH	0.0136133
101	15:121248047G:T	15	121248047	ENSSSCG00000016205	NHEJ1	0.0136133
102	15:121248047G:T	15	121248047	ENSSSCG00000029694	SLC23A3	0.0136133
103	15:121248047G:T	15	121248047	ENSSSCG00000016206	CNPPD1	0.0136133
104	15:121248047G:T	15	121248047	ENSSSCG00000016207	RETREG2	0.0136133
105	15:121248047G:T	15	121248047	ENSSSCG00000016208	ZFAND2B	0.0136133
106	15:121248047G:T	15	121248047	ENSSSCG00000016210	ABCB6	0.0136133
107	15:121248047G:T	15	121248047	ENSSSCG00000016211	ATG9A	0.0136133
108	15:121248047G:T	15	121248047	ENSSSCG00000016212	ANKZF1	0.0136133
109	15:121248047G:T	15	121248047	ENSSSCG00000016213	GLB1L	0.0136133
110	15:121248047G:T	15	121248047	ENSSSCG00000016214	STK16	0.0136133
111	15:121248047G:T	15	121248047	ENSSSCG00000016216	TUBA4A	0.0136133
112	15:121248047G:T	15	121248047	ENSSSCG00000016215		0.0136133
113	15:121248047G:T	15	121248047	ENSSSCG00000016217	DNAJB2	0.0136133
114	15:121248047G:T	15	121248047	ENSSSCG00000016218	PTPRN	0.0136133
115	15:121248047G:T	15	121248047	ENSSSCG00000018628	MIR153-1	0.0136133
116	15:121248047G:T	15	121248047	ENSSSCG00000016219		0.0136133
117	15:121248047G:T	15	121248047	ENSSSCG00000022460		0.0136133
118	15:121248047G:T	15	121248047	ENSSSCG00000016220	DNPEP	0.0136133
119	15:121248047G:T	15	121248047	ENSSSCG00000030434	ssc-mir-4334	0.0136133
120	15:121248047G:T	15	121248047	ENSSSCG00000020785	DES	0.0136133
121	15:121248047G:T	15	121248047	ENSSSCG00000032522		0.0136133
122	15:121248047G:T	15	121248047	ENSSSCG00000032289	SPEGNB	0.0136133
123	15:121248047G:T	15	121248047	ENSSSCG00000063534		0.0136133
124	15:121248047G:T	15	121248047	ENSSSCG00000023935	GMPPA	0.0136133
125	15:121248047G:T	15	121248047	ENSSSCG00000031491		0.0136133
126	15:121248047G:T	15	121248047	ENSSSCG00000029968	ASIC4	0.0136133
127	15:121248047G:T	15	121248047	ENSSSCG00000021610	CHPF	0.0136133
128	15:121248047G:T	15	121248047	ENSSSCG00000027541	TMEM198	0.0136133
129	15:121248047G:T	15	121248047	ENSSSCG00000028052	OBSL1	0.0136133
130	15:121248047G:T	15	121248047	ENSSSCG00000020771	INHA	0.0136133
131	15:121248047G:T	15	121248047	ENSSSCG00000032964	STK11IP	0.0136133
132	15:121248047G:T	15	121248047	ENSSSCG00000022846	SLC4A3	0.0136133
133	15:121248047G:T	15	121248047	ENSSSCG00000059623		0.0136133
134	15:121248047G:T	15	121248047	ENSSSCG00000061576		0.0136133
135	15:121248047G:T	15	121248047	ENSSSCG00000018784	U6	0.0136133
136	15:121248047G:T	15	121248047	ENSSSCG00000055931		0.0136133
137	15:121248069G:A	15	121248069	ENSSSCG00000016183		0.012412
138	15:121248069G:A	15	121248069	ENSSSCG00000016185	ARPC2	0.012412
139	15:121248069G:A	15	121248069	ENSSSCG00000037505		0.012412
140	15:121248069G:A	15	121248069	ENSSSCG00000022483	GPBAR1	0.012412
141	15:121248069G:A	15	121248069	ENSSSCG00000016189	AAMP	0.012412
142	15:121248069G:A	15	121248069	ENSSSCG00000060885		0.012412
143	15:121248069G:A	15	121248069	ENSSSCG00000016186		0.012412
144	15:121248069G:A	15	121248069	ENSSSCG00000029002	PNKD	0.012412
145	15:121248069G:A	15	121248069	ENSSSCG00000016187	CATIP	0.012412
146	15:121248069G:A	15	121248069	ENSSSCG00000039798	SLC11A1	0.012412
147	15:121248069G:A	15	121248069	ENSSSCG00000036938	CTDSP1	0.012412
148	15:121248069G:A	15	121248069	ENSSSCG00000022650	MIR26B	0.012412
149	15:121248069G:A	15	121248069	ENSSSCG00000016196	VIL1	0.012412
150	15:121248069G:A	15	121248069	ENSSSCG00000016194	USP37	0.012412
151	15:121248069G:A	15	121248069	ENSSSCG00000016193	CNOT9	0.012412
152	15:121248069G:A	15	121248069	ENSSSCG00000016192	PLCD4	0.012412
153	15:121248069G:A	15	121248069	ENSSSCG00000016191		0.012412
154	15:121248069G:A	15	121248069	ENSSSCG00000035775	BCS1L	0.012412
155	15:121248069G:A	15	121248069	ENSSSCG00000016202	RNF25	0.012412
156	15:121248069G:A	15	121248069	ENSSSCG00000026964	STK36	0.012412
157	15:121248069G:A	15	121248069	ENSSSCG00000016201	TTLL4	0.012412
158	15:121248069G:A	15	121248069	ENSSSCG00000016199	CYP27A1	0.012412
159	15:121248069G:A	15	121248069	ENSSSCG00000016200	PRKAG3	0.012412
160	15:121248069G:A	15	121248069	ENSSSCG00000036932	WNT6	0.012412
161	15:121248069G:A	15	121248069	ENSSSCG00000026958	WNT10A	0.012412
162	15:121248069G:A	15	121248069	ENSSSCG00000050340		0.012412
163	15:121248069G:A	15	121248069	ENSSSCG00000059789	CDK5R2	0.012412
164	15:121248069G:A	15	121248069	ENSSSCG00000035988	FEV	0.012412
165	15:121248069G:A	15	121248069	ENSSSCG00000040776	CRYBA2	0.012412
166	15:121248069G:A	15	121248069	ENSSSCG00000026963	ssc-mir-375	0.012412
167	15:121248069G:A	15	121248069	ENSSSCG00000016203	CFAP65	0.012412
168	15:121248069G:A	15	121248069	ENSSSCG00000016204	IHH	0.012412
169	15:121248069G:A	15	121248069	ENSSSCG00000016205	NHEJ1	0.012412
170	15:121248069G:A	15	121248069	ENSSSCG00000029694	SLC23A3	0.012412
171	15:121248069G:A	15	121248069	ENSSSCG00000016206	CNPPD1	0.012412
172	15:121248069G:A	15	121248069	ENSSSCG00000016207	RETREG2	0.012412
173	15:121248069G:A	15	121248069	ENSSSCG00000016208	ZFAND2B	0.012412
174	15:121248069G:A	15	121248069	ENSSSCG00000016210	ABCB6	0.012412
175	15:121248069G:A	15	121248069	ENSSSCG00000016211	ATG9A	0.012412
176	15:121248069G:A	15	121248069	ENSSSCG00000016212	ANKZF1	0.012412
177	15:121248069G:A	15	121248069	ENSSSCG00000016213	GLB1L	0.012412
178	15:121248069G:A	15	121248069	ENSSSCG00000016214	STK16	0.012412
179	15:121248069G:A	15	121248069	ENSSSCG00000016216	TUBA4A	0.012412
180	15:121248069G:A	15	121248069	ENSSSCG00000016215		0.012412
181	15:121248069G:A	15	121248069	ENSSSCG00000016217	DNAJB2	0.012412
182	15:121248069G:A	15	121248069	ENSSSCG00000016218	PTPRN	0.012412
183	15:121248069G:A	15	121248069	ENSSSCG00000018628	MIR153-1	0.012412
184	15:121248069G:A	15	121248069	ENSSSCG00000016219		0.012412
185	15:121248069G:A	15	121248069	ENSSSCG00000022460		0.012412
186	15:121248069G:A	15	121248069	ENSSSCG00000016220	DNPEP	0.012412
187	15:121248069G:A	15	121248069	ENSSSCG00000030434	ssc-mir-4334	0.012412
188	15:121248069G:A	15	121248069	ENSSSCG00000020785	DES	0.012412
189	15:121248069G:A	15	121248069	ENSSSCG00000032522		0.012412
190	15:121248069G:A	15	121248069	ENSSSCG00000032289	SPEGNB	0.012412
191	15:121248069G:A	15	121248069	ENSSSCG00000063534		0.012412
192	15:121248069G:A	15	121248069	ENSSSCG00000023935	GMPPA	0.012412
193	15:121248069G:A	15	121248069	ENSSSCG00000031491		0.012412
194	15:121248069G:A	15	121248069	ENSSSCG00000029968	ASIC4	0.012412
195	15:121248069G:A	15	121248069	ENSSSCG00000021610	CHPF	0.012412
196	15:121248069G:A	15	121248069	ENSSSCG00000027541	TMEM198	0.012412
197	15:121248069G:A	15	121248069	ENSSSCG00000028052	OBSL1	0.012412
198	15:121248069G:A	15	121248069	ENSSSCG00000020771	INHA	0.012412
199	15:121248069G:A	15	121248069	ENSSSCG00000032964	STK11IP	0.012412
200	15:121248069G:A	15	121248069	ENSSSCG00000022846	SLC4A3	0.012412
201	15:121248069G:A	15	121248069	ENSSSCG00000059623		0.012412
202	15:121248069G:A	15	121248069	ENSSSCG00000061576		0.012412
203	15:121248069G:A	15	121248069	ENSSSCG00000018784	U6	0.012412
204	15:121248069G:A	15	121248069	ENSSSCG00000055931		0.012412
205	15:121248125G:A	15	121248125	ENSSSCG00000016183		0.012412
206	15:121248125G:A	15	121248125	ENSSSCG00000016185	ARPC2	0.012412
207	15:121248125G:A	15	121248125	ENSSSCG00000037505		0.012412
208	15:121248125G:A	15	121248125	ENSSSCG00000022483	GPBAR1	0.012412
209	15:121248125G:A	15	121248125	ENSSSCG00000016189	AAMP	0.012412
210	15:121248125G:A	15	121248125	ENSSSCG00000060885		0.012412
211	15:121248125G:A	15	121248125	ENSSSCG00000016186		0.012412
212	15:121248125G:A	15	121248125	ENSSSCG00000029002	PNKD	0.012412
213	15:121248125G:A	15	121248125	ENSSSCG00000016187	CATIP	0.012412
214	15:121248125G:A	15	121248125	ENSSSCG00000039798	SLC11A1	0.012412
215	15:121248125G:A	15	121248125	ENSSSCG00000036938	CTDSP1	0.012412
216	15:121248125G:A	15	121248125	ENSSSCG00000022650	MIR26B	0.012412
217	15:121248125G:A	15	121248125	ENSSSCG00000016196	VIL1	0.012412
218	15:121248125G:A	15	121248125	ENSSSCG00000016194	USP37	0.012412
219	15:121248125G:A	15	121248125	ENSSSCG00000016193	CNOT9	0.012412
220	15:121248125G:A	15	121248125	ENSSSCG00000016192	PLCD4	0.012412
221	15:121248125G:A	15	121248125	ENSSSCG00000016191		0.012412
222	15:121248125G:A	15	121248125	ENSSSCG00000035775	BCS1L	0.012412
223	15:121248125G:A	15	121248125	ENSSSCG00000016202	RNF25	0.012412
224	15:121248125G:A	15	121248125	ENSSSCG00000026964	STK36	0.012412
225	15:121248125G:A	15	121248125	ENSSSCG00000016201	TTLL4	0.012412
226	15:121248125G:A	15	121248125	ENSSSCG00000016199	CYP27A1	0.012412
227	15:121248125G:A	15	121248125	ENSSSCG00000016200	PRKAG3	0.012412
228	15:121248125G:A	15	121248125	ENSSSCG00000036932	WNT6	0.012412
229	15:121248125G:A	15	121248125	ENSSSCG00000026958	WNT10A	0.012412
230	15:121248125G:A	15	121248125	ENSSSCG00000050340		0.012412
231	15:121248125G:A	15	121248125	ENSSSCG00000059789	CDK5R2	0.012412
232	15:121248125G:A	15	121248125	ENSSSCG00000035988	FEV	0.012412
233	15:121248125G:A	15	121248125	ENSSSCG00000040776	CRYBA2	0.012412
234	15:121248125G:A	15	121248125	ENSSSCG00000026963	ssc-mir-375	0.012412
235	15:121248125G:A	15	121248125	ENSSSCG00000016203	CFAP65	0.012412
236	15:121248125G:A	15	121248125	ENSSSCG00000016204	IHH	0.012412
237	15:121248125G:A	15	121248125	ENSSSCG00000016205	NHEJ1	0.012412
238	15:121248125G:A	15	121248125	ENSSSCG00000029694	SLC23A3	0.012412
239	15:121248125G:A	15	121248125	ENSSSCG00000016206	CNPPD1	0.012412
240	15:121248125G:A	15	121248125	ENSSSCG00000016207	RETREG2	0.012412
241	15:121248125G:A	15	121248125	ENSSSCG00000016208	ZFAND2B	0.012412
242	15:121248125G:A	15	121248125	ENSSSCG00000016210	ABCB6	0.012412
243	15:121248125G:A	15	121248125	ENSSSCG00000016211	ATG9A	0.012412
244	15:121248125G:A	15	121248125	ENSSSCG00000016212	ANKZF1	0.012412
245	15:121248125G:A	15	121248125	ENSSSCG00000016213	GLB1L	0.012412
246	15:121248125G:A	15	121248125	ENSSSCG00000016214	STK16	0.012412
247	15:121248125G:A	15	121248125	ENSSSCG00000016216	TUBA4A	0.012412
248	15:121248125G:A	15	121248125	ENSSSCG00000016215		0.012412
249	15:121248125G:A	15	121248125	ENSSSCG00000016217	DNAJB2	0.012412
250	15:121248125G:A	15	121248125	ENSSSCG00000016218	PTPRN	0.012412
251	15:121248125G:A	15	121248125	ENSSSCG00000018628	MIR153-1	0.012412
252	15:121248125G:A	15	121248125	ENSSSCG00000016219		0.012412
253	15:121248125G:A	15	121248125	ENSSSCG00000022460		0.012412
254	15:121248125G:A	15	121248125	ENSSSCG00000016220	DNPEP	0.012412
255	15:121248125G:A	15	121248125	ENSSSCG00000030434	ssc-mir-4334	0.012412
256	15:121248125G:A	15	121248125	ENSSSCG00000020785	DES	0.012412
257	15:121248125G:A	15	121248125	ENSSSCG00000032522		0.012412
258	15:121248125G:A	15	121248125	ENSSSCG00000032289	SPEGNB	0.012412
259	15:121248125G:A	15	121248125	ENSSSCG00000063534		0.012412
260	15:121248125G:A	15	121248125	ENSSSCG00000023935	GMPPA	0.012412
261	15:121248125G:A	15	121248125	ENSSSCG00000031491		0.012412
262	15:121248125G:A	15	121248125	ENSSSCG00000029968	ASIC4	0.012412
263	15:121248125G:A	15	121248125	ENSSSCG00000021610	CHPF	0.012412
264	15:121248125G:A	15	121248125	ENSSSCG00000027541	TMEM198	0.012412
265	15:121248125G:A	15	121248125	ENSSSCG00000028052	OBSL1	0.012412
266	15:121248125G:A	15	121248125	ENSSSCG00000020771	INHA	0.012412
267	15:121248125G:A	15	121248125	ENSSSCG00000032964	STK11IP	0.012412
268	15:121248125G:A	15	121248125	ENSSSCG00000022846	SLC4A3	0.012412
269	15:121248125G:A	15	121248125	ENSSSCG00000059623		0.012412
270	15:121248125G:A	15	121248125	ENSSSCG00000061576		0.012412
271	15:121248125G:A	15	121248125	ENSSSCG00000018784	U6	0.012412
272	15:121248125G:A	15	121248125	ENSSSCG00000055931		0.012412
273	15:121248170T:C	15	121248170	ENSSSCG00000016183		0.012412
274	15:121248170T:C	15	121248170	ENSSSCG00000016185	ARPC2	0.012412
275	15:121248170T:C	15	121248170	ENSSSCG00000037505		0.012412
276	15:121248170T:C	15	121248170	ENSSSCG00000022483	GPBAR1	0.012412
277	15:121248170T:C	15	121248170	ENSSSCG00000016189	AAMP	0.012412
278	15:121248170T:C	15	121248170	ENSSSCG00000060885		0.012412
279	15:121248170T:C	15	121248170	ENSSSCG00000016186		0.012412
280	15:121248170T:C	15	121248170	ENSSSCG00000029002	PNKD	0.012412
281	15:121248170T:C	15	121248170	ENSSSCG00000016187	CATIP	0.012412
282	15:121248170T:C	15	121248170	ENSSSCG00000039798	SLC11A1	0.012412
283	15:121248170T:C	15	121248170	ENSSSCG00000036938	CTDSP1	0.012412
284	15:121248170T:C	15	121248170	ENSSSCG00000022650	MIR26B	0.012412
285	15:121248170T:C	15	121248170	ENSSSCG00000016196	VIL1	0.012412
286	15:121248170T:C	15	121248170	ENSSSCG00000016194	USP37	0.012412
287	15:121248170T:C	15	121248170	ENSSSCG00000016193	CNOT9	0.012412
288	15:121248170T:C	15	121248170	ENSSSCG00000016192	PLCD4	0.012412
289	15:121248170T:C	15	121248170	ENSSSCG00000016191		0.012412
290	15:121248170T:C	15	121248170	ENSSSCG00000035775	BCS1L	0.012412
291	15:121248170T:C	15	121248170	ENSSSCG00000016202	RNF25	0.012412
292	15:121248170T:C	15	121248170	ENSSSCG00000026964	STK36	0.012412
293	15:121248170T:C	15	121248170	ENSSSCG00000016201	TTLL4	0.012412
294	15:121248170T:C	15	121248170	ENSSSCG00000016199	CYP27A1	0.012412
295	15:121248170T:C	15	121248170	ENSSSCG00000016200	PRKAG3	0.012412
296	15:121248170T:C	15	121248170	ENSSSCG00000036932	WNT6	0.012412
297	15:121248170T:C	15	121248170	ENSSSCG00000026958	WNT10A	0.012412
298	15:121248170T:C	15	121248170	ENSSSCG00000050340		0.012412
299	15:121248170T:C	15	121248170	ENSSSCG00000059789	CDK5R2	0.012412
300	15:121248170T:C	15	121248170	ENSSSCG00000035988	FEV	0.012412
301	15:121248170T:C	15	121248170	ENSSSCG00000040776	CRYBA2	0.012412
302	15:121248170T:C	15	121248170	ENSSSCG00000026963	ssc-mir-375	0.012412
303	15:121248170T:C	15	121248170	ENSSSCG00000016203	CFAP65	0.012412
304	15:121248170T:C	15	121248170	ENSSSCG00000016204	IHH	0.012412
305	15:121248170T:C	15	121248170	ENSSSCG00000016205	NHEJ1	0.012412
306	15:121248170T:C	15	121248170	ENSSSCG00000029694	SLC23A3	0.012412
307	15:121248170T:C	15	121248170	ENSSSCG00000016206	CNPPD1	0.012412
308	15:121248170T:C	15	121248170	ENSSSCG00000016207	RETREG2	0.012412
309	15:121248170T:C	15	121248170	ENSSSCG00000016208	ZFAND2B	0.012412
310	15:121248170T:C	15	121248170	ENSSSCG00000016210	ABCB6	0.012412
311	15:121248170T:C	15	121248170	ENSSSCG00000016211	ATG9A	0.012412
312	15:121248170T:C	15	121248170	ENSSSCG00000016212	ANKZF1	0.012412
313	15:121248170T:C	15	121248170	ENSSSCG00000016213	GLB1L	0.012412
314	15:121248170T:C	15	121248170	ENSSSCG00000016214	STK16	0.012412
315	15:121248170T:C	15	121248170	ENSSSCG00000016216	TUBA4A	0.012412
316	15:121248170T:C	15	121248170	ENSSSCG00000016215		0.012412
317	15:121248170T:C	15	121248170	ENSSSCG00000016217	DNAJB2	0.012412
318	15:121248170T:C	15	121248170	ENSSSCG00000016218	PTPRN	0.012412
319	15:121248170T:C	15	121248170	ENSSSCG00000018628	MIR153-1	0.012412
320	15:121248170T:C	15	121248170	ENSSSCG00000016219		0.012412
321	15:121248170T:C	15	121248170	ENSSSCG00000022460		0.012412
322	15:121248170T:C	15	121248170	ENSSSCG00000016220	DNPEP	0.012412
323	15:121248170T:C	15	121248170	ENSSSCG00000030434	ssc-mir-4334	0.012412
324	15:121248170T:C	15	121248170	ENSSSCG00000020785	DES	0.012412
325	15:121248170T:C	15	121248170	ENSSSCG00000032522		0.012412
326	15:121248170T:C	15	121248170	ENSSSCG00000032289	SPEGNB	0.012412
327	15:121248170T:C	15	121248170	ENSSSCG00000063534		0.012412
328	15:121248170T:C	15	121248170	ENSSSCG00000023935	GMPPA	0.012412
329	15:121248170T:C	15	121248170	ENSSSCG00000031491		0.012412
330	15:121248170T:C	15	121248170	ENSSSCG00000029968	ASIC4	0.012412
331	15:121248170T:C	15	121248170	ENSSSCG00000021610	CHPF	0.012412
332	15:121248170T:C	15	121248170	ENSSSCG00000027541	TMEM198	0.012412
333	15:121248170T:C	15	121248170	ENSSSCG00000028052	OBSL1	0.012412
334	15:121248170T:C	15	121248170	ENSSSCG00000020771	INHA	0.012412
335	15:121248170T:C	15	121248170	ENSSSCG00000032964	STK11IP	0.012412
336	15:121248170T:C	15	121248170	ENSSSCG00000022846	SLC4A3	0.012412
337	15:121248170T:C	15	121248170	ENSSSCG00000059623		0.012412
338	15:121248170T:C	15	121248170	ENSSSCG00000061576		0.012412
339	15:121248170T:C	15	121248170	ENSSSCG00000018784	U6	0.012412
340	15:121248170T:C	15	121248170	ENSSSCG00000055931		0.012412
341	15:121248174T:C	15	121248174	ENSSSCG00000016183		0.0123111
342	15:121248174T:C	15	121248174	ENSSSCG00000016185	ARPC2	0.0123111
343	15:121248174T:C	15	121248174	ENSSSCG00000037505		0.0123111
344	15:121248174T:C	15	121248174	ENSSSCG00000022483	GPBAR1	0.0123111
345	15:121248174T:C	15	121248174	ENSSSCG00000016189	AAMP	0.0123111
346	15:121248174T:C	15	121248174	ENSSSCG00000060885		0.0123111
347	15:121248174T:C	15	121248174	ENSSSCG00000016186		0.0123111
348	15:121248174T:C	15	121248174	ENSSSCG00000029002	PNKD	0.0123111
349	15:121248174T:C	15	121248174	ENSSSCG00000016187	CATIP	0.0123111
350	15:121248174T:C	15	121248174	ENSSSCG00000039798	SLC11A1	0.0123111
351	15:121248174T:C	15	121248174	ENSSSCG00000036938	CTDSP1	0.0123111
352	15:121248174T:C	15	121248174	ENSSSCG00000022650	MIR26B	0.0123111
353	15:121248174T:C	15	121248174	ENSSSCG00000016196	VIL1	0.0123111
354	15:121248174T:C	15	121248174	ENSSSCG00000016194	USP37	0.0123111
355	15:121248174T:C	15	121248174	ENSSSCG00000016193	CNOT9	0.0123111
356	15:121248174T:C	15	121248174	ENSSSCG00000016192	PLCD4	0.0123111
357	15:121248174T:C	15	121248174	ENSSSCG00000016191		0.0123111
358	15:121248174T:C	15	121248174	ENSSSCG00000035775	BCS1L	0.0123111
359	15:121248174T:C	15	121248174	ENSSSCG00000016202	RNF25	0.0123111
360	15:121248174T:C	15	121248174	ENSSSCG00000026964	STK36	0.0123111
361	15:121248174T:C	15	121248174	ENSSSCG00000016201	TTLL4	0.0123111
362	15:121248174T:C	15	121248174	ENSSSCG00000016199	CYP27A1	0.0123111
363	15:121248174T:C	15	121248174	ENSSSCG00000016200	PRKAG3	0.0123111
364	15:121248174T:C	15	121248174	ENSSSCG00000036932	WNT6	0.0123111
365	15:121248174T:C	15	121248174	ENSSSCG00000026958	WNT10A	0.0123111
366	15:121248174T:C	15	121248174	ENSSSCG00000050340		0.0123111
367	15:121248174T:C	15	121248174	ENSSSCG00000059789	CDK5R2	0.0123111
368	15:121248174T:C	15	121248174	ENSSSCG00000035988	FEV	0.0123111
369	15:121248174T:C	15	121248174	ENSSSCG00000040776	CRYBA2	0.0123111
370	15:121248174T:C	15	121248174	ENSSSCG00000026963	ssc-mir-375	0.0123111
371	15:121248174T:C	15	121248174	ENSSSCG00000016203	CFAP65	0.0123111
372	15:121248174T:C	15	121248174	ENSSSCG00000016204	IHH	0.0123111
373	15:121248174T:C	15	121248174	ENSSSCG00000016205	NHEJ1	0.0123111
374	15:121248174T:C	15	121248174	ENSSSCG00000029694	SLC23A3	0.0123111
375	15:121248174T:C	15	121248174	ENSSSCG00000016206	CNPPD1	0.0123111
376	15:121248174T:C	15	121248174	ENSSSCG00000016207	RETREG2	0.0123111
377	15:121248174T:C	15	121248174	ENSSSCG00000016208	ZFAND2B	0.0123111
378	15:121248174T:C	15	121248174	ENSSSCG00000016210	ABCB6	0.0123111
379	15:121248174T:C	15	121248174	ENSSSCG00000016211	ATG9A	0.0123111
380	15:121248174T:C	15	121248174	ENSSSCG00000016212	ANKZF1	0.0123111
381	15:121248174T:C	15	121248174	ENSSSCG00000016213	GLB1L	0.0123111
382	15:121248174T:C	15	121248174	ENSSSCG00000016214	STK16	0.0123111
383	15:121248174T:C	15	121248174	ENSSSCG00000016216	TUBA4A	0.0123111
384	15:121248174T:C	15	121248174	ENSSSCG00000016215		0.0123111
385	15:121248174T:C	15	121248174	ENSSSCG00000016217	DNAJB2	0.0123111
386	15:121248174T:C	15	121248174	ENSSSCG00000016218	PTPRN	0.0123111
387	15:121248174T:C	15	121248174	ENSSSCG00000018628	MIR153-1	0.0123111
388	15:121248174T:C	15	121248174	ENSSSCG00000016219		0.0123111
389	15:121248174T:C	15	121248174	ENSSSCG00000022460		0.0123111
390	15:121248174T:C	15	121248174	ENSSSCG00000016220	DNPEP	0.0123111
391	15:121248174T:C	15	121248174	ENSSSCG00000030434	ssc-mir-4334	0.0123111
392	15:121248174T:C	15	121248174	ENSSSCG00000020785	DES	0.0123111
393	15:121248174T:C	15	121248174	ENSSSCG00000032522		0.0123111
394	15:121248174T:C	15	121248174	ENSSSCG00000032289	SPEGNB	0.0123111
395	15:121248174T:C	15	121248174	ENSSSCG00000063534		0.0123111
396	15:121248174T:C	15	121248174	ENSSSCG00000023935	GMPPA	0.0123111
397	15:121248174T:C	15	121248174	ENSSSCG00000031491		0.0123111
398	15:121248174T:C	15	121248174	ENSSSCG00000029968	ASIC4	0.0123111
399	15:121248174T:C	15	121248174	ENSSSCG00000021610	CHPF	0.0123111
400	15:121248174T:C	15	121248174	ENSSSCG00000027541	TMEM198	0.0123111
401	15:121248174T:C	15	121248174	ENSSSCG00000028052	OBSL1	0.0123111
402	15:121248174T:C	15	121248174	ENSSSCG00000020771	INHA	0.0123111
403	15:121248174T:C	15	121248174	ENSSSCG00000032964	STK11IP	0.0123111
404	15:121248174T:C	15	121248174	ENSSSCG00000022846	SLC4A3	0.0123111
405	15:121248174T:C	15	121248174	ENSSSCG00000059623		0.0123111
406	15:121248174T:C	15	121248174	ENSSSCG00000061576		0.0123111
407	15:121248174T:C	15	121248174	ENSSSCG00000018784	U6	0.0123111
408	15:121248174T:C	15	121248174	ENSSSCG00000055931		0.0123111
409	15:121248190A:G	15	121248190	ENSSSCG00000016183		0.0125422
410	15:121248190A:G	15	121248190	ENSSSCG00000016185	ARPC2	0.0125422
411	15:121248190A:G	15	121248190	ENSSSCG00000037505		0.0125422
412	15:121248190A:G	15	121248190	ENSSSCG00000022483	GPBAR1	0.0125422
413	15:121248190A:G	15	121248190	ENSSSCG00000016189	AAMP	0.0125422
414	15:121248190A:G	15	121248190	ENSSSCG00000060885		0.0125422
415	15:121248190A:G	15	121248190	ENSSSCG00000016186		0.0125422
416	15:121248190A:G	15	121248190	ENSSSCG00000029002	PNKD	0.0125422
417	15:121248190A:G	15	121248190	ENSSSCG00000016187	CATIP	0.0125422
418	15:121248190A:G	15	121248190	ENSSSCG00000039798	SLC11A1	0.0125422
419	15:121248190A:G	15	121248190	ENSSSCG00000036938	CTDSP1	0.0125422
420	15:121248190A:G	15	121248190	ENSSSCG00000022650	MIR26B	0.0125422
421	15:121248190A:G	15	121248190	ENSSSCG00000016196	VIL1	0.0125422
422	15:121248190A:G	15	121248190	ENSSSCG00000016194	USP37	0.0125422
423	15:121248190A:G	15	121248190	ENSSSCG00000016193	CNOT9	0.0125422
424	15:121248190A:G	15	121248190	ENSSSCG00000016192	PLCD4	0.0125422
425	15:121248190A:G	15	121248190	ENSSSCG00000016191		0.0125422
426	15:121248190A:G	15	121248190	ENSSSCG00000035775	BCS1L	0.0125422
427	15:121248190A:G	15	121248190	ENSSSCG00000016202	RNF25	0.0125422
428	15:121248190A:G	15	121248190	ENSSSCG00000026964	STK36	0.0125422
429	15:121248190A:G	15	121248190	ENSSSCG00000016201	TTLL4	0.0125422
430	15:121248190A:G	15	121248190	ENSSSCG00000016199	CYP27A1	0.0125422
431	15:121248190A:G	15	121248190	ENSSSCG00000016200	PRKAG3	0.0125422
432	15:121248190A:G	15	121248190	ENSSSCG00000036932	WNT6	0.0125422
433	15:121248190A:G	15	121248190	ENSSSCG00000026958	WNT10A	0.0125422
434	15:121248190A:G	15	121248190	ENSSSCG00000050340		0.0125422
435	15:121248190A:G	15	121248190	ENSSSCG00000059789	CDK5R2	0.0125422
436	15:121248190A:G	15	121248190	ENSSSCG00000035988	FEV	0.0125422
437	15:121248190A:G	15	121248190	ENSSSCG00000040776	CRYBA2	0.0125422
438	15:121248190A:G	15	121248190	ENSSSCG00000026963	ssc-mir-375	0.0125422
439	15:121248190A:G	15	121248190	ENSSSCG00000016203	CFAP65	0.0125422
440	15:121248190A:G	15	121248190	ENSSSCG00000016204	IHH	0.0125422
441	15:121248190A:G	15	121248190	ENSSSCG00000016205	NHEJ1	0.0125422
442	15:121248190A:G	15	121248190	ENSSSCG00000029694	SLC23A3	0.0125422
443	15:121248190A:G	15	121248190	ENSSSCG00000016206	CNPPD1	0.0125422
444	15:121248190A:G	15	121248190	ENSSSCG00000016207	RETREG2	0.0125422
445	15:121248190A:G	15	121248190	ENSSSCG00000016208	ZFAND2B	0.0125422
446	15:121248190A:G	15	121248190	ENSSSCG00000016210	ABCB6	0.0125422
447	15:121248190A:G	15	121248190	ENSSSCG00000016211	ATG9A	0.0125422
448	15:121248190A:G	15	121248190	ENSSSCG00000016212	ANKZF1	0.0125422
449	15:121248190A:G	15	121248190	ENSSSCG00000016213	GLB1L	0.0125422
450	15:121248190A:G	15	121248190	ENSSSCG00000016214	STK16	0.0125422
451	15:121248190A:G	15	121248190	ENSSSCG00000016216	TUBA4A	0.0125422
452	15:121248190A:G	15	121248190	ENSSSCG00000016215		0.0125422
453	15:121248190A:G	15	121248190	ENSSSCG00000016217	DNAJB2	0.0125422
454	15:121248190A:G	15	121248190	ENSSSCG00000016218	PTPRN	0.0125422
455	15:121248190A:G	15	121248190	ENSSSCG00000018628	MIR153-1	0.0125422
456	15:121248190A:G	15	121248190	ENSSSCG00000016219		0.0125422
457	15:121248190A:G	15	121248190	ENSSSCG00000022460		0.0125422
458	15:121248190A:G	15	121248190	ENSSSCG00000016220	DNPEP	0.0125422
459	15:121248190A:G	15	121248190	ENSSSCG00000030434	ssc-mir-4334	0.0125422
460	15:121248190A:G	15	121248190	ENSSSCG00000020785	DES	0.0125422
461	15:121248190A:G	15	121248190	ENSSSCG00000032522		0.0125422
462	15:121248190A:G	15	121248190	ENSSSCG00000032289	SPEGNB	0.0125422
463	15:121248190A:G	15	121248190	ENSSSCG00000063534		0.0125422
464	15:121248190A:G	15	121248190	ENSSSCG00000023935	GMPPA	0.0125422
465	15:121248190A:G	15	121248190	ENSSSCG00000031491		0.0125422
466	15:121248190A:G	15	121248190	ENSSSCG00000029968	ASIC4	0.0125422
467	15:121248190A:G	15	121248190	ENSSSCG00000021610	CHPF	0.0125422
468	15:121248190A:G	15	121248190	ENSSSCG00000027541	TMEM198	0.0125422
469	15:121248190A:G	15	121248190	ENSSSCG00000028052	OBSL1	0.0125422
470	15:121248190A:G	15	121248190	ENSSSCG00000020771	INHA	0.0125422
471	15:121248190A:G	15	121248190	ENSSSCG00000032964	STK11IP	0.0125422
472	15:121248190A:G	15	121248190	ENSSSCG00000022846	SLC4A3	0.0125422
473	15:121248190A:G	15	121248190	ENSSSCG00000059623		0.0125422
474	15:121248190A:G	15	121248190	ENSSSCG00000061576		0.0125422
475	15:121248190A:G	15	121248190	ENSSSCG00000018784	U6	0.0125422
476	15:121248190A:G	15	121248190	ENSSSCG00000055931		0.0125422
477	15:121248328C:G	15	121248328	ENSSSCG00000016183		0.0126123
478	15:121248328C:G	15	121248328	ENSSSCG00000016185	ARPC2	0.0126123
479	15:121248328C:G	15	121248328	ENSSSCG00000037505		0.0126123
480	15:121248328C:G	15	121248328	ENSSSCG00000022483	GPBAR1	0.0126123
481	15:121248328C:G	15	121248328	ENSSSCG00000016189	AAMP	0.0126123
482	15:121248328C:G	15	121248328	ENSSSCG00000060885		0.0126123
483	15:121248328C:G	15	121248328	ENSSSCG00000016186		0.0126123
484	15:121248328C:G	15	121248328	ENSSSCG00000029002	PNKD	0.0126123
485	15:121248328C:G	15	121248328	ENSSSCG00000016187	CATIP	0.0126123
486	15:121248328C:G	15	121248328	ENSSSCG00000039798	SLC11A1	0.0126123
487	15:121248328C:G	15	121248328	ENSSSCG00000036938	CTDSP1	0.0126123
488	15:121248328C:G	15	121248328	ENSSSCG00000022650	MIR26B	0.0126123
489	15:121248328C:G	15	121248328	ENSSSCG00000016196	VIL1	0.0126123
490	15:121248328C:G	15	121248328	ENSSSCG00000016194	USP37	0.0126123
491	15:121248328C:G	15	121248328	ENSSSCG00000016193	CNOT9	0.0126123
492	15:121248328C:G	15	121248328	ENSSSCG00000016192	PLCD4	0.0126123
493	15:121248328C:G	15	121248328	ENSSSCG00000016191		0.0126123
494	15:121248328C:G	15	121248328	ENSSSCG00000035775	BCS1L	0.0126123
495	15:121248328C:G	15	121248328	ENSSSCG00000016202	RNF25	0.0126123
496	15:121248328C:G	15	121248328	ENSSSCG00000026964	STK36	0.0126123
497	15:121248328C:G	15	121248328	ENSSSCG00000016201	TTLL4	0.0126123
498	15:121248328C:G	15	121248328	ENSSSCG00000016199	CYP27A1	0.0126123
499	15:121248328C:G	15	121248328	ENSSSCG00000016200	PRKAG3	0.0126123
500	15:121248328C:G	15	121248328	ENSSSCG00000036932	WNT6	0.0126123
501	15:121248328C:G	15	121248328	ENSSSCG00000026958	WNT10A	0.0126123
502	15:121248328C:G	15	121248328	ENSSSCG00000050340		0.0126123
503	15:121248328C:G	15	121248328	ENSSSCG00000059789	CDK5R2	0.0126123
504	15:121248328C:G	15	121248328	ENSSSCG00000035988	FEV	0.0126123
505	15:121248328C:G	15	121248328	ENSSSCG00000040776	CRYBA2	0.0126123
506	15:121248328C:G	15	121248328	ENSSSCG00000026963	ssc-mir-375	0.0126123
507	15:121248328C:G	15	121248328	ENSSSCG00000016203	CFAP65	0.0126123
508	15:121248328C:G	15	121248328	ENSSSCG00000016204	IHH	0.0126123
509	15:121248328C:G	15	121248328	ENSSSCG00000016205	NHEJ1	0.0126123
510	15:121248328C:G	15	121248328	ENSSSCG00000029694	SLC23A3	0.0126123
511	15:121248328C:G	15	121248328	ENSSSCG00000016206	CNPPD1	0.0126123
512	15:121248328C:G	15	121248328	ENSSSCG00000016207	RETREG2	0.0126123
513	15:121248328C:G	15	121248328	ENSSSCG00000016208	ZFAND2B	0.0126123
514	15:121248328C:G	15	121248328	ENSSSCG00000016210	ABCB6	0.0126123
515	15:121248328C:G	15	121248328	ENSSSCG00000016211	ATG9A	0.0126123
516	15:121248328C:G	15	121248328	ENSSSCG00000016212	ANKZF1	0.0126123
517	15:121248328C:G	15	121248328	ENSSSCG00000016213	GLB1L	0.0126123
518	15:121248328C:G	15	121248328	ENSSSCG00000016214	STK16	0.0126123
519	15:121248328C:G	15	121248328	ENSSSCG00000016216	TUBA4A	0.0126123
520	15:121248328C:G	15	121248328	ENSSSCG00000016215		0.0126123
521	15:121248328C:G	15	121248328	ENSSSCG00000016217	DNAJB2	0.0126123
522	15:121248328C:G	15	121248328	ENSSSCG00000016218	PTPRN	0.0126123
523	15:121248328C:G	15	121248328	ENSSSCG00000018628	MIR153-1	0.0126123
524	15:121248328C:G	15	121248328	ENSSSCG00000016219		0.0126123
525	15:121248328C:G	15	121248328	ENSSSCG00000022460		0.0126123
526	15:121248328C:G	15	121248328	ENSSSCG00000016220	DNPEP	0.0126123
527	15:121248328C:G	15	121248328	ENSSSCG00000030434	ssc-mir-4334	0.0126123
528	15:121248328C:G	15	121248328	ENSSSCG00000020785	DES	0.0126123
529	15:121248328C:G	15	121248328	ENSSSCG00000032522		0.0126123
530	15:121248328C:G	15	121248328	ENSSSCG00000032289	SPEGNB	0.0126123
531	15:121248328C:G	15	121248328	ENSSSCG00000063534		0.0126123
532	15:121248328C:G	15	121248328	ENSSSCG00000023935	GMPPA	0.0126123
533	15:121248328C:G	15	121248328	ENSSSCG00000031491		0.0126123
534	15:121248328C:G	15	121248328	ENSSSCG00000029968	ASIC4	0.0126123
535	15:121248328C:G	15	121248328	ENSSSCG00000021610	CHPF	0.0126123
536	15:121248328C:G	15	121248328	ENSSSCG00000027541	TMEM198	0.0126123
537	15:121248328C:G	15	121248328	ENSSSCG00000028052	OBSL1	0.0126123
538	15:121248328C:G	15	121248328	ENSSSCG00000020771	INHA	0.0126123
539	15:121248328C:G	15	121248328	ENSSSCG00000032964	STK11IP	0.0126123
540	15:121248328C:G	15	121248328	ENSSSCG00000022846	SLC4A3	0.0126123
541	15:121248328C:G	15	121248328	ENSSSCG00000059623		0.0126123
542	15:121248328C:G	15	121248328	ENSSSCG00000061576		0.0126123
543	15:121248328C:G	15	121248328	ENSSSCG00000018784	U6	0.0126123
544	15:121248328C:G	15	121248328	ENSSSCG00000055931
545	15:121385708A:G	15	121385708	ENSSSCG00000029002	PNKD	0.0111555
546	15:121385708A:G	15	121385708	ENSSSCG00000016187	CATIP	0.0111555
547	15:121385708A:G	15	121385708	ENSSSCG00000039798	SLC11A1	0.0111555
548	15:121385708A:G	15	121385708	ENSSSCG00000036938	CTDSP1	0.0111555
549	15:121385708A:G	15	121385708	ENSSSCG00000022650	MIR26B	0.0111555
550	15:121385708A:G	15	121385708	ENSSSCG00000016196	VIL1	0.0111555
551	15:121385708A:G	15	121385708	ENSSSCG00000016194	USP37	0.0111555
552	15:121385708A:G	15	121385708	ENSSSCG00000016193	CNOT9	0.0111555
553	15:121385708A:G	15	121385708	ENSSSCG00000016192	PLCD4	0.0111555
554	15:121385708A:G	15	121385708	ENSSSCG00000016191		0.0111555
555	15:121385708A:G	15	121385708	ENSSSCG00000035775	BCS1L	0.0111555
556	15:121385708A:G	15	121385708	ENSSSCG00000016202	RNF25	0.0111555
557	15:121385708A:G	15	121385708	ENSSSCG00000026964	STK36	0.0111555
558	15:121385708A:G	15	121385708	ENSSSCG00000016201	TTLL4	0.0111555
559	15:121385708A:G	15	121385708	ENSSSCG00000016199	CYP27A1	0.0111555
560	15:121385708A:G	15	121385708	ENSSSCG00000016200	PRKAG3	0.0111555
561	15:121385708A:G	15	121385708	ENSSSCG00000036932	WNT6	0.0111555
562	15:121385708A:G	15	121385708	ENSSSCG00000026958	WNT10A	0.0111555
563	15:121385708A:G	15	121385708	ENSSSCG00000050340		0.0111555
564	15:121385708A:G	15	121385708	ENSSSCG00000059789	CDK5R2	0.0111555
565	15:121385708A:G	15	121385708	ENSSSCG00000035988	FEV	0.0111555
566	15:121385708A:G	15	121385708	ENSSSCG00000040776	CRYBA2	0.0111555
567	15:121385708A:G	15	121385708	ENSSSCG00000026963	ssc-mir-375	0.0111555
568	15:121385708A:G	15	121385708	ENSSSCG00000016203	CFAP65	0.0111555
569	15:121385708A:G	15	121385708	ENSSSCG00000016204	IHH	0.0111555
570	15:121385708A:G	15	121385708	ENSSSCG00000016205	NHEJ1	0.0111555
571	15:121385708A:G	15	121385708	ENSSSCG00000029694	SLC23A3	0.0111555
572	15:121385708A:G	15	121385708	ENSSSCG00000016206	CNPPD1	0.0111555
573	15:121385708A:G	15	121385708	ENSSSCG00000016207	RETREG2	0.0111555
574	15:121385708A:G	15	121385708	ENSSSCG00000016208	ZFAND2B	0.0111555
575	15:121385708A:G	15	121385708	ENSSSCG00000016210	ABCB6	0.0111555
576	15:121385708A:G	15	121385708	ENSSSCG00000016211	ATG9A	0.0111555
577	15:121385708A:G	15	121385708	ENSSSCG00000016212	ANKZF1	0.0111555
578	15:121385708A:G	15	121385708	ENSSSCG00000016213	GLB1L	0.0111555
579	15:121385708A:G	15	121385708	ENSSSCG00000016214	STK16	0.0111555
580	15:121385708A:G	15	121385708	ENSSSCG00000016216	TUBA4A	0.0111555
581	15:121385708A:G	15	121385708	ENSSSCG00000016215		0.0111555
582	15:121385708A:G	15	121385708	ENSSSCG00000016217	DNAJB2	0.0111555
583	15:121385708A:G	15	121385708	ENSSSCG00000016218	PTPRN	0.0111555
584	15:121385708A:G	15	121385708	ENSSSCG00000018628	MIR153-1	0.0111555
585	15:121385708A:G	15	121385708	ENSSSCG00000016219		0.0111555
586	15:121385708A:G	15	121385708	ENSSSCG00000022460		0.0111555
587	15:121385708A:G	15	121385708	ENSSSCG00000016220	DNPEP	0.0111555
588	15:121385708A:G	15	121385708	ENSSSCG00000030434	ssc-mir-4334	0.0111555
589	15:121385708A:G	15	121385708	ENSSSCG00000020785	DES	0.0111555
590	15:121385708A:G	15	121385708	ENSSSCG00000032522		0.0111555
591	15:121385708A:G	15	121385708	ENSSSCG00000032289	SPEGNB	0.0111555
592	15:121385708A:G	15	121385708	ENSSSCG00000063534		0.0111555
593	15:121385708A:G	15	121385708	ENSSSCG00000023935	GMPPA	0.0111555
594	15:121385708A:G	15	121385708	ENSSSCG00000031491		0.0111555
595	15:121385708A:G	15	121385708	ENSSSCG00000029968	ASIC4	0.0111555
596	15:121385708A:G	15	121385708	ENSSSCG00000021610	CHPF	0.0111555
597	15:121385708A:G	15	121385708	ENSSSCG00000027541	TMEM198	0.0111555
598	15:121385708A:G	15	121385708	ENSSSCG00000028052	OBSL1	0.0111555
599	15:121385708A:G	15	121385708	ENSSSCG00000020771	INHA	0.0111555
600	15:121385708A:G	15	121385708	ENSSSCG00000032964	STK11IP	0.0111555
601	15:121385708A:G	15	121385708	ENSSSCG00000022846	SLC4A3	0.0111555
602	15:121385708A:G	15	121385708	ENSSSCG00000059623		0.0111555
603	15:121385708A:G	15	121385708	ENSSSCG00000061576		0.0111555
604	15:121385708A:G	15	121385708	ENSSSCG00000018784	U6	0.0111555
605	15:121385708A:G	15	121385708	ENSSSCG00000055931		0.0111555
606	15:121385708A:G	15	121385708	ENSSSCG00000020038		0.0111555

## Sheet: peaks_sideSfat
	snp_ID	chr_num	SNP_Location	Ens_Gene_Name	Gene_name	Var		List of significant SNPs identified in this study for belly side fat
1	1:159998384C:A	1	159998384	ENSSSCG00000004902	RNF152	0.129503		Chr	SNP	bp	A1	A2	Freq	b	se	p
2	1:159998384C:A	1	159998384	ENSSSCG00000061814		0.129503		1	1:159998384C:A	159998384	A	C	0.208861	-0.168016	0.0324359	2.21949e-07
3	1:159998384C:A	1	159998384	ENSSSCG00000049892		0.129503		1	1:160230075A:C	160230075	C	A	0.18264	-0.189784	0.0364154	1.87181e-07
4	1:159998384C:A	1	159998384	ENSSSCG00000004903	CDH20	0.129503		2	2:1951972T:C	1951972	C	T	0.034358	0.393666	0.0711778	3.18874e-08
5	1:159998384C:A	1	159998384	ENSSSCG00000058409		0.129503		2	2:1955805G:A	1955805	A	G	0.0325497	0.380514	0.0714575	1.00933e-07
6	1:159998384C:A	1	159998384	ENSSSCG00000053086		0.129503		3	3:112460719T:C	112460719	C	T	0.0198915	0.400557	0.0776051	2.45016e-07
7	1:159998384C:A	1	159998384	ENSSSCG00000060801		0.129503
8	1:159998384C:A	1	159998384	ENSSSCG00000051885		0.129503
9	1:159998384C:A	1	159998384	ENSSSCG00000056061		0.129503
10	1:159998384C:A	1	159998384	ENSSSCG00000059925		0.129503
11	1:159998384C:A	1	159998384	ENSSSCG00000056731		0.129503
12	1:159998384C:A	1	159998384	ENSSSCG00000052471		0.129503
13	1:159998384C:A	1	159998384	ENSSSCG00000061175		0.129503
14	1:159998384C:A	1	159998384	ENSSSCG00000054288		0.129503
15	1:159998384C:A	1	159998384	ENSSSCG00000055614		0.129503
16	1:159998384C:A	1	159998384	ENSSSCG00000048538		0.129503
17	1:159998384C:A	1	159998384	ENSSSCG00000050691		0.129503
18	1:159998384C:A	1	159998384	ENSSSCG00000063269		0.129503
19	1:160230075A:C	1	160230075	ENSSSCG00000049892		0.149278
20	1:160230075A:C	1	160230075	ENSSSCG00000004903	CDH20	0.149278
21	1:160230075A:C	1	160230075	ENSSSCG00000058409		0.149278
22	1:160230075A:C	1	160230075	ENSSSCG00000053086		0.149278
23	1:160230075A:C	1	160230075	ENSSSCG00000060801		0.149278
24	1:160230075A:C	1	160230075	ENSSSCG00000051885		0.149278
25	1:160230075A:C	1	160230075	ENSSSCG00000056061		0.149278
26	1:160230075A:C	1	160230075	ENSSSCG00000059925		0.149278
27	1:160230075A:C	1	160230075	ENSSSCG00000056731		0.149278
28	1:160230075A:C	1	160230075	ENSSSCG00000052471		0.149278
29	1:160230075A:C	1	160230075	ENSSSCG00000061175		0.149278
30	1:160230075A:C	1	160230075	ENSSSCG00000054288		0.149278
31	1:160230075A:C	1	160230075	ENSSSCG00000055614		0.149278
32	1:160230075A:C	1	160230075	ENSSSCG00000048538		0.149278
33	1:160230075A:C	1	160230075	ENSSSCG00000050691		0.149278
34	1:160230075A:C	1	160230075	ENSSSCG00000063269		0.149278
35	1:160230075A:C	1	160230075	ENSSSCG00000060219		0.149278
36	1:160230075A:C	1	160230075	ENSSSCG00000036234		0.149278
37	2:1951972T:C	2	1951972	ENSSSCG00000035293		0.142747
38	2:1951972T:C	2	1951972	ENSSSCG00000050961		0.142747
39	2:1951972T:C	2	1951972	ENSSSCG00000033740	INS	0.142747
40	2:1951972T:C	2	1951972	ENSSSCG00000039767	TH	0.142747
41	2:1951972T:C	2	1951972	ENSSSCG00000033507	ASCL2	0.142747
42	2:1951972T:C	2	1951972	ENSSSCG00000033880	TSPAN32	0.142747
43	2:1951972T:C	2	1951972	ENSSSCG00000057653		0.142747
44	2:1951972T:C	2	1951972	ENSSSCG00000052617		0.142747
45	2:1951972T:C	2	1951972	ENSSSCG00000055012		0.142747
46	2:1951972T:C	2	1951972	ENSSSCG00000057305		0.142747
47	2:1951972T:C	2	1951972	ENSSSCG00000039243	CD81	0.142747
48	2:1951972T:C	2	1951972	ENSSSCG00000036015	TSSC4	0.142747
49	2:1951972T:C	2	1951972	ENSSSCG00000039644	TRPM5	0.142747
50	2:1951972T:C	2	1951972	ENSSSCG00000039556	KCNQ1	0.142747
51	2:1951972T:C	2	1951972	ENSSSCG00000040461	CDKN1C	0.142747
52	2:1951972T:C	2	1951972	ENSSSCG00000012855	SLC22A18	0.142747
53	2:1951972T:C	2	1951972	ENSSSCG00000021597	PHLDA2	0.142747
54	2:1951972T:C	2	1951972	ENSSSCG00000012856	NAP1L4	0.142747
55	2:1951972T:C	2	1951972	ENSSSCG00000058933		0.142747
56	2:1951972T:C	2	1951972	ENSSSCG00000053985		0.142747
57	2:1951972T:C	2	1951972	ENSSSCG00000012857	CARS1	0.142747
58	2:1951972T:C	2	1951972	ENSSSCG00000012862	OSBPL5	0.142747
59	2:1951972T:C	2	1951972	ENSSSCG00000012859	NADSYN1	0.142747
60	2:1951972T:C	2	1951972	ENSSSCG00000021181	DHCR7	0.142747
61	2:1951972T:C	2	1951972	ENSSSCG00000049374		0.142747
62	2:1955805G:A	2	1955805	ENSSSCG00000035293		0.126586
63	2:1955805G:A	2	1955805	ENSSSCG00000050961		0.126586
64	2:1955805G:A	2	1955805	ENSSSCG00000033740	INS	0.126586
65	2:1955805G:A	2	1955805	ENSSSCG00000039767	TH	0.126586
66	2:1955805G:A	2	1955805	ENSSSCG00000033507	ASCL2	0.126586
67	2:1955805G:A	2	1955805	ENSSSCG00000033880	TSPAN32	0.126586
68	2:1955805G:A	2	1955805	ENSSSCG00000057653		0.126586
69	2:1955805G:A	2	1955805	ENSSSCG00000052617		0.126586
70	2:1955805G:A	2	1955805	ENSSSCG00000055012		0.126586
71	2:1955805G:A	2	1955805	ENSSSCG00000057305		0.126586
72	2:1955805G:A	2	1955805	ENSSSCG00000039243	CD81	0.126586
73	2:1955805G:A	2	1955805	ENSSSCG00000036015	TSSC4	0.126586
74	2:1955805G:A	2	1955805	ENSSSCG00000039644	TRPM5	0.126586
75	2:1955805G:A	2	1955805	ENSSSCG00000039556	KCNQ1	0.126586
76	2:1955805G:A	2	1955805	ENSSSCG00000040461	CDKN1C	0.126586
77	2:1955805G:A	2	1955805	ENSSSCG00000012855	SLC22A18	0.126586
78	2:1955805G:A	2	1955805	ENSSSCG00000021597	PHLDA2	0.126586
79	2:1955805G:A	2	1955805	ENSSSCG00000012856	NAP1L4	0.126586
80	2:1955805G:A	2	1955805	ENSSSCG00000058933		0.126586
81	2:1955805G:A	2	1955805	ENSSSCG00000053985		0.126586
82	2:1955805G:A	2	1955805	ENSSSCG00000012857	CARS1	0.126586
83	2:1955805G:A	2	1955805	ENSSSCG00000012862	OSBPL5	0.126586
84	2:1955805G:A	2	1955805	ENSSSCG00000012859	NADSYN1	0.126586
85	2:1955805G:A	2	1955805	ENSSSCG00000021181	DHCR7	0.126586
86	2:1955805G:A	2	1955805	ENSSSCG00000049374		0.126586
87	3:112460719T:C	3	112460719	ENSSSCG00000027409	TCF23	0.0868438
88	3:112460719T:C	3	112460719	ENSSSCG00000008552		0.0868438
89	3:112460719T:C	3	112460719	ENSSSCG00000008553	PREB	0.0868438
90	3:112460719T:C	3	112460719	ENSSSCG00000008554	ABHD1	0.0868438
91	3:112460719T:C	3	112460719	ENSSSCG00000008555		0.0868438
92	3:112460719T:C	3	112460719	ENSSSCG00000008556	KHK	0.0868438
93	3:112460719T:C	3	112460719	ENSSSCG00000008557	EMILIN1	0.0868438
94	3:112460719T:C	3	112460719	ENSSSCG00000056865	OST4	0.0868438
95	3:112460719T:C	3	112460719	ENSSSCG00000008558	AGBL5	0.0868438
96	3:112460719T:C	3	112460719	ENSSSCG00000008559	TMEM214	0.0868438
97	3:112460719T:C	3	112460719	ENSSSCG00000029185	MAPRE3	0.0868438
98	3:112460719T:C	3	112460719	ENSSSCG00000033511		0.0868438
99	3:112460719T:C	3	112460719	ENSSSCG00000008560	DPYSL5	0.0868438
100	3:112460719T:C	3	112460719	ENSSSCG00000038543	CENPA	0.0868438
101	3:112460719T:C	3	112460719	ENSSSCG00000008562	SLC35F6	0.0868438
102	3:112460719T:C	3	112460719	ENSSSCG00000048033		0.0868438
103	3:112460719T:C	3	112460719	ENSSSCG00000008563	KCNK3	0.0868438
104	3:112460719T:C	3	112460719	ENSSSCG00000058927		0.0868438
105	3:112460719T:C	3	112460719	ENSSSCG00000048042		0.0868438
106	3:112460719T:C	3	112460719	ENSSSCG00000008564	CIB4	0.0868438
107	3:112460719T:C	3	112460719	ENSSSCG00000008565	CIMIP2C	0.0868438
108	3:112460719T:C	3	112460719	ENSSSCG00000037751	OTOF	0.0868438
109	3:112460719T:C	3	112460719	ENSSSCG00000022357		0.0868438
110	3:112460719T:C	3	112460719	ENSSSCG00000008568	DRC1	0.0868438
111	3:112460719T:C	3	112460719	ENSSSCG00000030643	SELENOI	0.0868438
112	3:112460719T:C	3	112460719	ENSSSCG00000008570	ADGRF3	0.0868438
113	3:112460719T:C	3	112460719	ENSSSCG00000008569	HADHB	0.0868438
114	3:112460719T:C	3	112460719	ENSSSCG00000033644		0.0868438
115	3:112460719T:C	3	112460719	ENSSSCG00000008571	HADHA	0.0868438
116	3:112460719T:C	3	112460719	ENSSSCG00000008572	GAREM2	0.0868438
117	3:112460719T:C	3	112460719	ENSSSCG00000008573	RAB10	0.0868438
118	3:112460719T:C	3	112460719	ENSSSCG00000054430	U6	0.0868438
119	3:112460719T:C	3	112460719	ENSSSCG00000058357		0.0868438

## Sheet: peaks_Sthk
	snp_ID	chr_num	SNP_Location	Ens_Gene_Name	Gene_name			List of significant SNPs identified in this study for total side thickness
1	10:61589623T:C	10	61589623	ENSSSCG00000061765		0.102835		Chr	SNP	bp	A1	A2	Freq	b	se	p
2	10:61589623T:C	10	61589623	ENSSSCG00000045932		0.102835		10	10:61589623T:C	61589623	C	T	0.206861	-0.139338	0.027046	2.57861e-07
3	10:61589623T:C	10	61589623	ENSSSCG00000055980		0.102835		10	10:61589642T:C	61589642	C	T	0.205821	-0.141607	0.0270685	1.68201e-07
4	10:61589623T:C	10	61589623	ENSSSCG00000052436		0.102835		10	10:61589643G:A	61589643	A	G	0.206861	-0.139338	0.027046	2.57861e-07
5	10:61589623T:C	10	61589623	ENSSSCG00000053230		0.102835
6	10:61589623T:C	10	61589623	ENSSSCG00000053971		0.102835
7	10:61589623T:C	10	61589623	ENSSSCG00000062375		0.102835
8	10:61589623T:C	10	61589623	ENSSSCG00000057078		0.102835
9	10:61589623T:C	10	61589623	ENSSSCG00000057833		0.102835
10	10:61589623T:C	10	61589623	ENSSSCG00000059616		0.102835
11	10:61589623T:C	10	61589623	ENSSSCG00000055517		0.102835
12	10:61589623T:C	10	61589623	ENSSSCG00000061967		0.102835
13	10:61589623T:C	10	61589623	ENSSSCG00000053248		0.102835
14	10:61589623T:C	10	61589623	ENSSSCG00000044723		0.102835
15	10:61589623T:C	10	61589623	ENSSSCG00000056432		0.102835
16	10:61589623T:C	10	61589623	ENSSSCG00000057551		0.102835
17	10:61589623T:C	10	61589623	ENSSSCG00000055649		0.102835
18	10:61589623T:C	10	61589623	ENSSSCG00000059670		0.102835
19	10:61589623T:C	10	61589623	ENSSSCG00000060425		0.102835
20	10:61589623T:C	10	61589623	ENSSSCG00000061968		0.102835
21	10:61589623T:C	10	61589623	ENSSSCG00000051544		0.102835
22	10:61589623T:C	10	61589623	ENSSSCG00000058996		0.102835
23	10:61589623T:C	10	61589623	ENSSSCG00000049709		0.102835
24	10:61589623T:C	10	61589623	ENSSSCG00000057058		0.102835
25	10:61589623T:C	10	61589623	ENSSSCG00000058278		0.102835
26	10:61589623T:C	10	61589623	ENSSSCG00000058513		0.102835
27	10:61589623T:C	10	61589623	ENSSSCG00000061740		0.102835
28	10:61589623T:C	10	61589623	ENSSSCG00000057760		0.102835
29	10:61589623T:C	10	61589623	ENSSSCG00000060973		0.102835
30	10:61589623T:C	10	61589623	ENSSSCG00000055687		0.102835
31	10:61589623T:C	10	61589623	ENSSSCG00000053672		0.102835
32	10:61589642T:C	10	61589642	ENSSSCG00000061765		0.103937
33	10:61589642T:C	10	61589642	ENSSSCG00000045932		0.103937
34	10:61589642T:C	10	61589642	ENSSSCG00000055980		0.103937
35	10:61589642T:C	10	61589642	ENSSSCG00000052436		0.103937
36	10:61589642T:C	10	61589642	ENSSSCG00000053230		0.103937
37	10:61589642T:C	10	61589642	ENSSSCG00000053971		0.103937
38	10:61589642T:C	10	61589642	ENSSSCG00000062375		0.103937
39	10:61589642T:C	10	61589642	ENSSSCG00000057078		0.103937
40	10:61589642T:C	10	61589642	ENSSSCG00000057833		0.103937
41	10:61589642T:C	10	61589642	ENSSSCG00000059616		0.103937
42	10:61589642T:C	10	61589642	ENSSSCG00000055517		0.103937
43	10:61589642T:C	10	61589642	ENSSSCG00000061967		0.103937
44	10:61589642T:C	10	61589642	ENSSSCG00000053248		0.103937
45	10:61589642T:C	10	61589642	ENSSSCG00000044723		0.103937
46	10:61589642T:C	10	61589642	ENSSSCG00000056432		0.103937
47	10:61589642T:C	10	61589642	ENSSSCG00000057551		0.103937
48	10:61589642T:C	10	61589642	ENSSSCG00000055649		0.103937
49	10:61589642T:C	10	61589642	ENSSSCG00000059670		0.103937
50	10:61589642T:C	10	61589642	ENSSSCG00000060425		0.103937
51	10:61589642T:C	10	61589642	ENSSSCG00000061968		0.103937
52	10:61589642T:C	10	61589642	ENSSSCG00000051544		0.103937
53	10:61589642T:C	10	61589642	ENSSSCG00000058996		0.103937
54	10:61589642T:C	10	61589642	ENSSSCG00000049709		0.103937
55	10:61589642T:C	10	61589642	ENSSSCG00000057058		0.103937
56	10:61589642T:C	10	61589642	ENSSSCG00000058278		0.103937
57	10:61589642T:C	10	61589642	ENSSSCG00000058513		0.103937
58	10:61589642T:C	10	61589642	ENSSSCG00000061740		0.103937
59	10:61589642T:C	10	61589642	ENSSSCG00000057760		0.103937
60	10:61589642T:C	10	61589642	ENSSSCG00000060973		0.103937
61	10:61589642T:C	10	61589642	ENSSSCG00000055687		0.103937
62	10:61589642T:C	10	61589642	ENSSSCG00000053672		0.103937
63	10:61589643G:A	10	61589643	ENSSSCG00000061765		0.102835
64	10:61589643G:A	10	61589643	ENSSSCG00000045932		0.102835
65	10:61589643G:A	10	61589643	ENSSSCG00000055980		0.102835
66	10:61589643G:A	10	61589643	ENSSSCG00000052436		0.102835
67	10:61589643G:A	10	61589643	ENSSSCG00000053230		0.102835
68	10:61589643G:A	10	61589643	ENSSSCG00000053971		0.102835
69	10:61589643G:A	10	61589643	ENSSSCG00000062375		0.102835
70	10:61589643G:A	10	61589643	ENSSSCG00000057078		0.102835
71	10:61589643G:A	10	61589643	ENSSSCG00000057833		0.102835
72	10:61589643G:A	10	61589643	ENSSSCG00000059616		0.102835
73	10:61589643G:A	10	61589643	ENSSSCG00000055517		0.102835
74	10:61589643G:A	10	61589643	ENSSSCG00000061967		0.102835
75	10:61589643G:A	10	61589643	ENSSSCG00000053248		0.102835
76	10:61589643G:A	10	61589643	ENSSSCG00000044723		0.102835
77	10:61589643G:A	10	61589643	ENSSSCG00000056432		0.102835
78	10:61589643G:A	10	61589643	ENSSSCG00000057551		0.102835
79	10:61589643G:A	10	61589643	ENSSSCG00000055649		0.102835
80	10:61589643G:A	10	61589643	ENSSSCG00000059670		0.102835
81	10:61589643G:A	10	61589643	ENSSSCG00000060425		0.102835
82	10:61589643G:A	10	61589643	ENSSSCG00000061968		0.102835
83	10:61589643G:A	10	61589643	ENSSSCG00000051544		0.102835
84	10:61589643G:A	10	61589643	ENSSSCG00000058996		0.102835
85	10:61589643G:A	10	61589643	ENSSSCG00000049709		0.102835
86	10:61589643G:A	10	61589643	ENSSSCG00000057058		0.102835
87	10:61589643G:A	10	61589643	ENSSSCG00000058278		0.102835
88	10:61589643G:A	10	61589643	ENSSSCG00000058513		0.102835
89	10:61589643G:A	10	61589643	ENSSSCG00000061740		0.102835
90	10:61589643G:A	10	61589643	ENSSSCG00000057760		0.102835
91	10:61589643G:A	10	61589643	ENSSSCG00000060973		0.102835
92	10:61589643G:A	10	61589643	ENSSSCG00000055687		0.102835
93	10:61589643G:A	10	61589643	ENSSSCG00000053672		0.102835

## Sheet: peaks_subq
	snp_ID	chr_num	SNP_Location	Ens_Gene_Name	Gene_name	Var		List of significant SNPs identified in this study for belly subcutaneous fat
1	2:8582914T:G	2	8582914	ENSSSCG00000013043	MACROD1	0.0813135		Chr	SNP	bp	A1	A2	Freq	b	se	p
2	2:8582914T:G	2	8582914	ENSSSCG00000013045	OTUB1	0.0813135		2	2:8582914T:G	8582914	G	T	0.022604	0.241634	0.0464032	1.91637e-07
3	2:8582914T:G	2	8582914	ENSSSCG00000013046	COX8A	0.0813135		2	2:8587647A:T	8587647	T	A	0.017179	0.274591	0.0522466	1.4749e-07
4	2:8582914T:G	2	8582914	ENSSSCG00000022687	NAA40	0.0813135		2	2:8587651C:T	8587651	T	C	0.017179	0.274591	0.0522466	1.4749e-07
5	2:8582914T:G	2	8582914	ENSSSCG00000013049	RCOR2	0.0813135		2	2:8587656G:A	8587656	A	G	0.017179	0.274591	0.0522466	1.4749e-07
6	2:8582914T:G	2	8582914	ENSSSCG00000013050	MARK2	0.0813135		2	2:8632737A:C	8632737	C	A	0.0352622	0.19443	0.0372767	1.82975e-07
7	2:8582914T:G	2	8582914	ENSSSCG00000039805		0.0813135		2	2:8747816T:A	8747816	A	T	0.0108499	0.328091	0.062886	1.81609e-07
8	2:8582914T:G	2	8582914	ENSSSCG00000013048	SPINDOC	0.0813135		13	13:5035728A:G	5035728	G	A	0.0126582	0.307707	0.0594187	2.23524e-07
9	2:8582914T:G	2	8582914	ENSSSCG00000013051		0.0813135		14	14:133007485G:C	133007485	C	G	0.0144665	0.295085	0.0540039	4.65153e-08
10	2:8582914T:G	2	8582914	ENSSSCG00000031666	ZFTA	0.0813135		14	14:133007498C:T	133007498	T	C	0.0117541	0.371839	0.0686016	5.95117e-08
11	2:8582914T:G	2	8582914	ENSSSCG00000013052		0.0813135		18	18:45088816A:G	45088816	G	A	0.0144665	0.273297	0.0514063	1.05831e-07
12	2:8582914T:G	2	8582914	ENSSSCG00000013054	ATL3	0.0813135
13	2:8582914T:G	2	8582914	ENSSSCG00000026914	PLAAT3	0.0813135
14	2:8582914T:G	2	8582914	ENSSSCG00000013056	LGALS12	0.0813135
15	2:8582914T:G	2	8582914	ENSSSCG00000061988	PLAAT5	0.0813135
16	2:8582914T:G	2	8582914	ENSSSCG00000013057		0.0813135
17	2:8582914T:G	2	8582914	ENSSSCG00000027453		0.0813135
18	2:8582914T:G	2	8582914	ENSSSCG00000028537		0.0813135
19	2:8582914T:G	2	8582914	ENSSSCG00000029248		0.0813135
20	2:8582914T:G	2	8582914	ENSSSCG00000060619		0.0813135
21	2:8582914T:G	2	8582914	ENSSSCG00000061902		0.0813135
22	2:8582914T:G	2	8582914	ENSSSCG00000025413		0.0813135
23	2:8582914T:G	2	8582914	ENSSSCG00000049137		0.0813135
24	2:8582914T:G	2	8582914	ENSSSCG00000038346		0.0813135
25	2:8582914T:G	2	8582914	ENSSSCG00000029516	SLC22A8	0.0813135
26	2:8582914T:G	2	8582914	ENSSSCG00000023571	SLC22A6	0.0813135
27	2:8582914T:G	2	8582914	ENSSSCG00000040074		0.0813135
28	2:8582914T:G	2	8582914	ENSSSCG00000045138		0.0813135
29	2:8582914T:G	2	8582914	ENSSSCG00000024545		0.0813135
30	2:8582914T:G	2	8582914	ENSSSCG00000022404	SLC3A2	0.0813135
31	2:8582914T:G	2	8582914	ENSSSCG00000049213	U2	0.0813135
32	2:8582914T:G	2	8582914	ENSSSCG00000043175		0.0813135
33	2:8582914T:G	2	8582914	ENSSSCG00000026837	SNORD26	0.0813135
34	2:8582914T:G	2	8582914	ENSSSCG00000028290	SNORD27	0.0813135
35	2:8582914T:G	2	8582914	ENSSSCG00000029095	SNORD28	0.0813135
36	2:8582914T:G	2	8582914	ENSSSCG00000029549	SNORD22	0.0813135
37	2:8582914T:G	2	8582914	ENSSSCG00000026212	SNORD29	0.0813135
38	2:8582914T:G	2	8582914	ENSSSCG00000023669	SNORD30	0.0813135
39	2:8582914T:G	2	8582914	ENSSSCG00000027032	SNORD31	0.0813135
40	2:8582914T:G	2	8582914	ENSSSCG00000025513	SNORD22	0.0813135
41	2:8582914T:G	2	8582914	ENSSSCG00000027405	U2	0.0813135
42	2:8582914T:G	2	8582914	ENSSSCG00000028025	WDR74	0.0813135
43	2:8582914T:G	2	8582914	ENSSSCG00000045572	TEX54	0.0813135
44	2:8582914T:G	2	8582914	ENSSSCG00000026293	STX5	0.0813135
45	2:8582914T:G	2	8582914	ENSSSCG00000022866	NXF1	0.0813135
46	2:8582914T:G	2	8582914	ENSSSCG00000038711	TMEM223	0.0813135
47	2:8582914T:G	2	8582914	ENSSSCG00000032696	TMEM179B	0.0813135
48	2:8582914T:G	2	8582914	ENSSSCG00000020665	TAF6L	0.0813135
49	2:8582914T:G	2	8582914	ENSSSCG00000025571	POLR2G	0.0813135
50	2:8582914T:G	2	8582914	ENSSSCG00000037745		0.0813135
51	2:8582914T:G	2	8582914	ENSSSCG00000035472	TTC9C	0.0813135
52	2:8582914T:G	2	8582914	ENSSSCG00000028542	HNRNPUL2	0.0813135
53	2:8582914T:G	2	8582914	ENSSSCG00000020823	BSCL2	0.0813135
54	2:8582914T:G	2	8582914	ENSSSCG00000032197		0.0813135
55	2:8582914T:G	2	8582914	ENSSSCG00000024917		0.0813135
56	2:8582914T:G	2	8582914	ENSSSCG00000023110	UBXN1	0.0813135
57	2:8582914T:G	2	8582914	ENSSSCG00000038370	UQCC3	0.0813135
58	2:8582914T:G	2	8582914	ENSSSCG00000027847	CSKMT	0.0813135
59	2:8587647A:T	2	8587647	ENSSSCG00000013043	MACROD1	0.0821245
60	2:8587647A:T	2	8587647	ENSSSCG00000013045	OTUB1	0.0821245
61	2:8587647A:T	2	8587647	ENSSSCG00000013046	COX8A	0.0821245
62	2:8587647A:T	2	8587647	ENSSSCG00000022687	NAA40	0.0821245
63	2:8587647A:T	2	8587647	ENSSSCG00000013049	RCOR2	0.0821245
64	2:8587647A:T	2	8587647	ENSSSCG00000013050	MARK2	0.0821245
65	2:8587647A:T	2	8587647	ENSSSCG00000039805		0.0821245
66	2:8587647A:T	2	8587647	ENSSSCG00000013048	SPINDOC	0.0821245
67	2:8587647A:T	2	8587647	ENSSSCG00000013051		0.0821245
68	2:8587647A:T	2	8587647	ENSSSCG00000031666	ZFTA	0.0821245
69	2:8587647A:T	2	8587647	ENSSSCG00000013052		0.0821245
70	2:8587647A:T	2	8587647	ENSSSCG00000013054	ATL3	0.0821245
71	2:8587647A:T	2	8587647	ENSSSCG00000026914	PLAAT3	0.0821245
72	2:8587647A:T	2	8587647	ENSSSCG00000013056	LGALS12	0.0821245
73	2:8587647A:T	2	8587647	ENSSSCG00000061988	PLAAT5	0.0821245
74	2:8587647A:T	2	8587647	ENSSSCG00000013057		0.0821245
75	2:8587647A:T	2	8587647	ENSSSCG00000027453		0.0821245
76	2:8587647A:T	2	8587647	ENSSSCG00000028537		0.0821245
77	2:8587647A:T	2	8587647	ENSSSCG00000029248		0.0821245
78	2:8587647A:T	2	8587647	ENSSSCG00000060619		0.0821245
79	2:8587647A:T	2	8587647	ENSSSCG00000061902		0.0821245
80	2:8587647A:T	2	8587647	ENSSSCG00000025413		0.0821245
81	2:8587647A:T	2	8587647	ENSSSCG00000049137		0.0821245
82	2:8587647A:T	2	8587647	ENSSSCG00000038346		0.0821245
83	2:8587647A:T	2	8587647	ENSSSCG00000029516	SLC22A8	0.0821245
84	2:8587647A:T	2	8587647	ENSSSCG00000023571	SLC22A6	0.0821245
85	2:8587647A:T	2	8587647	ENSSSCG00000040074		0.0821245
86	2:8587647A:T	2	8587647	ENSSSCG00000045138		0.0821245
87	2:8587647A:T	2	8587647	ENSSSCG00000024545		0.0821245
88	2:8587647A:T	2	8587647	ENSSSCG00000022404	SLC3A2	0.0821245
89	2:8587647A:T	2	8587647	ENSSSCG00000049213	U2	0.0821245
90	2:8587647A:T	2	8587647	ENSSSCG00000043175		0.0821245
91	2:8587647A:T	2	8587647	ENSSSCG00000026837	SNORD26	0.0821245
92	2:8587647A:T	2	8587647	ENSSSCG00000028290	SNORD27	0.0821245
93	2:8587647A:T	2	8587647	ENSSSCG00000029095	SNORD28	0.0821245
94	2:8587647A:T	2	8587647	ENSSSCG00000029549	SNORD22	0.0821245
95	2:8587647A:T	2	8587647	ENSSSCG00000026212	SNORD29	0.0821245
96	2:8587647A:T	2	8587647	ENSSSCG00000023669	SNORD30	0.0821245
97	2:8587647A:T	2	8587647	ENSSSCG00000027032	SNORD31	0.0821245
98	2:8587647A:T	2	8587647	ENSSSCG00000025513	SNORD22	0.0821245
99	2:8587647A:T	2	8587647	ENSSSCG00000027405	U2	0.0821245
100	2:8587647A:T	2	8587647	ENSSSCG00000028025	WDR74	0.0821245
101	2:8587647A:T	2	8587647	ENSSSCG00000045572	TEX54	0.0821245
102	2:8587647A:T	2	8587647	ENSSSCG00000026293	STX5	0.0821245
103	2:8587647A:T	2	8587647	ENSSSCG00000022866	NXF1	0.0821245
104	2:8587647A:T	2	8587647	ENSSSCG00000038711	TMEM223	0.0821245
105	2:8587647A:T	2	8587647	ENSSSCG00000032696	TMEM179B	0.0821245
106	2:8587647A:T	2	8587647	ENSSSCG00000020665	TAF6L	0.0821245
107	2:8587647A:T	2	8587647	ENSSSCG00000025571	POLR2G	0.0821245
108	2:8587647A:T	2	8587647	ENSSSCG00000037745		0.0821245
109	2:8587647A:T	2	8587647	ENSSSCG00000035472	TTC9C	0.0821245
110	2:8587647A:T	2	8587647	ENSSSCG00000028542	HNRNPUL2	0.0821245
111	2:8587647A:T	2	8587647	ENSSSCG00000020823	BSCL2	0.0821245
112	2:8587647A:T	2	8587647	ENSSSCG00000032197		0.0821245
113	2:8587647A:T	2	8587647	ENSSSCG00000024917		0.0821245
114	2:8587647A:T	2	8587647	ENSSSCG00000023110	UBXN1	0.0821245
115	2:8587647A:T	2	8587647	ENSSSCG00000038370	UQCC3	0.0821245
116	2:8587647A:T	2	8587647	ENSSSCG00000027847	CSKMT	0.0821245
117	2:8587647A:T	2	8587647	ENSSSCG00000025282	SNORA57	0.0821245
118	2:8587647A:T	2	8587647	ENSSSCG00000058339	C11orf98	0.0821245
119	2:8587651C:T	2	8587651	ENSSSCG00000013043	MACROD1	0.0817583
120	2:8587651C:T	2	8587651	ENSSSCG00000013045	OTUB1	0.0817583
121	2:8587651C:T	2	8587651	ENSSSCG00000013046	COX8A	0.0817583
122	2:8587651C:T	2	8587651	ENSSSCG00000022687	NAA40	0.0817583
123	2:8587651C:T	2	8587651	ENSSSCG00000013049	RCOR2	0.0817583
124	2:8587651C:T	2	8587651	ENSSSCG00000013050	MARK2	0.0817583
125	2:8587651C:T	2	8587651	ENSSSCG00000039805		0.0817583
126	2:8587651C:T	2	8587651	ENSSSCG00000013048	SPINDOC	0.0817583
127	2:8587651C:T	2	8587651	ENSSSCG00000013051		0.0817583
128	2:8587651C:T	2	8587651	ENSSSCG00000031666	ZFTA	0.0817583
129	2:8587651C:T	2	8587651	ENSSSCG00000013052		0.0817583
130	2:8587651C:T	2	8587651	ENSSSCG00000013054	ATL3	0.0817583
131	2:8587651C:T	2	8587651	ENSSSCG00000026914	PLAAT3	0.0817583
132	2:8587651C:T	2	8587651	ENSSSCG00000013056	LGALS12	0.0817583
133	2:8587651C:T	2	8587651	ENSSSCG00000061988	PLAAT5	0.0817583
134	2:8587651C:T	2	8587651	ENSSSCG00000013057		0.0817583
135	2:8587651C:T	2	8587651	ENSSSCG00000027453		0.0817583
136	2:8587651C:T	2	8587651	ENSSSCG00000028537		0.0817583
137	2:8587651C:T	2	8587651	ENSSSCG00000029248		0.0817583
138	2:8587651C:T	2	8587651	ENSSSCG00000060619		0.0817583
139	2:8587651C:T	2	8587651	ENSSSCG00000061902		0.0817583
140	2:8587651C:T	2	8587651	ENSSSCG00000025413		0.0817583
141	2:8587651C:T	2	8587651	ENSSSCG00000049137		0.0817583
142	2:8587651C:T	2	8587651	ENSSSCG00000038346		0.0817583
143	2:8587651C:T	2	8587651	ENSSSCG00000029516	SLC22A8	0.0817583
144	2:8587651C:T	2	8587651	ENSSSCG00000023571	SLC22A6	0.0817583
145	2:8587651C:T	2	8587651	ENSSSCG00000040074		0.0817583
146	2:8587651C:T	2	8587651	ENSSSCG00000045138		0.0817583
147	2:8587651C:T	2	8587651	ENSSSCG00000024545		0.0817583
148	2:8587651C:T	2	8587651	ENSSSCG00000022404	SLC3A2	0.0817583
149	2:8587651C:T	2	8587651	ENSSSCG00000049213	U2	0.0817583
150	2:8587651C:T	2	8587651	ENSSSCG00000043175		0.0817583
151	2:8587651C:T	2	8587651	ENSSSCG00000026837	SNORD26	0.0817583
152	2:8587651C:T	2	8587651	ENSSSCG00000028290	SNORD27	0.0817583
153	2:8587651C:T	2	8587651	ENSSSCG00000029095	SNORD28	0.0817583
154	2:8587651C:T	2	8587651	ENSSSCG00000029549	SNORD22	0.0817583
155	2:8587651C:T	2	8587651	ENSSSCG00000026212	SNORD29	0.0817583
156	2:8587651C:T	2	8587651	ENSSSCG00000023669	SNORD30	0.0817583
157	2:8587651C:T	2	8587651	ENSSSCG00000027032	SNORD31	0.0817583
158	2:8587651C:T	2	8587651	ENSSSCG00000025513	SNORD22	0.0817583
159	2:8587651C:T	2	8587651	ENSSSCG00000027405	U2	0.0817583
160	2:8587651C:T	2	8587651	ENSSSCG00000028025	WDR74	0.0817583
161	2:8587651C:T	2	8587651	ENSSSCG00000045572	TEX54	0.0817583
162	2:8587651C:T	2	8587651	ENSSSCG00000026293	STX5	0.0817583
163	2:8587651C:T	2	8587651	ENSSSCG00000022866	NXF1	0.0817583
164	2:8587651C:T	2	8587651	ENSSSCG00000038711	TMEM223	0.0817583
165	2:8587651C:T	2	8587651	ENSSSCG00000032696	TMEM179B	0.0817583
166	2:8587651C:T	2	8587651	ENSSSCG00000020665	TAF6L	0.0817583
167	2:8587651C:T	2	8587651	ENSSSCG00000025571	POLR2G	0.0817583
168	2:8587651C:T	2	8587651	ENSSSCG00000037745		0.0817583
169	2:8587651C:T	2	8587651	ENSSSCG00000035472	TTC9C	0.0817583
170	2:8587651C:T	2	8587651	ENSSSCG00000028542	HNRNPUL2	0.0817583
171	2:8587651C:T	2	8587651	ENSSSCG00000020823	BSCL2	0.0817583
172	2:8587651C:T	2	8587651	ENSSSCG00000032197		0.0817583
173	2:8587651C:T	2	8587651	ENSSSCG00000024917		0.0817583
174	2:8587651C:T	2	8587651	ENSSSCG00000023110	UBXN1	0.0817583
175	2:8587651C:T	2	8587651	ENSSSCG00000038370	UQCC3	0.0817583
176	2:8587651C:T	2	8587651	ENSSSCG00000027847	CSKMT	0.0817583
177	2:8587651C:T	2	8587651	ENSSSCG00000025282	SNORA57	0.0817583
178	2:8587651C:T	2	8587651	ENSSSCG00000058339	C11orf98	0.0817583
179	2:8587656G:A	2	8587656	ENSSSCG00000013043	MACROD1	0.0817583
180	2:8587656G:A	2	8587656	ENSSSCG00000013045	OTUB1	0.0817583
181	2:8587656G:A	2	8587656	ENSSSCG00000013046	COX8A	0.0817583
182	2:8587656G:A	2	8587656	ENSSSCG00000022687	NAA40	0.0817583
183	2:8587656G:A	2	8587656	ENSSSCG00000013049	RCOR2	0.0817583
184	2:8587656G:A	2	8587656	ENSSSCG00000013050	MARK2	0.0817583
185	2:8587656G:A	2	8587656	ENSSSCG00000039805		0.0817583
186	2:8587656G:A	2	8587656	ENSSSCG00000013048	SPINDOC	0.0817583
187	2:8587656G:A	2	8587656	ENSSSCG00000013051		0.0817583
188	2:8587656G:A	2	8587656	ENSSSCG00000031666	ZFTA	0.0817583
189	2:8587656G:A	2	8587656	ENSSSCG00000013052		0.0817583
190	2:8587656G:A	2	8587656	ENSSSCG00000013054	ATL3	0.0817583
191	2:8587656G:A	2	8587656	ENSSSCG00000026914	PLAAT3	0.0817583
192	2:8587656G:A	2	8587656	ENSSSCG00000013056	LGALS12	0.0817583
193	2:8587656G:A	2	8587656	ENSSSCG00000061988	PLAAT5	0.0817583
194	2:8587656G:A	2	8587656	ENSSSCG00000013057		0.0817583
195	2:8587656G:A	2	8587656	ENSSSCG00000027453		0.0817583
196	2:8587656G:A	2	8587656	ENSSSCG00000028537		0.0817583
197	2:8587656G:A	2	8587656	ENSSSCG00000029248		0.0817583
198	2:8587656G:A	2	8587656	ENSSSCG00000060619		0.0817583
199	2:8587656G:A	2	8587656	ENSSSCG00000061902		0.0817583
200	2:8587656G:A	2	8587656	ENSSSCG00000025413		0.0817583
201	2:8587656G:A	2	8587656	ENSSSCG00000049137		0.0817583
202	2:8587656G:A	2	8587656	ENSSSCG00000038346		0.0817583
203	2:8587656G:A	2	8587656	ENSSSCG00000029516	SLC22A8	0.0817583
204	2:8587656G:A	2	8587656	ENSSSCG00000023571	SLC22A6	0.0817583
205	2:8587656G:A	2	8587656	ENSSSCG00000040074		0.0817583
206	2:8587656G:A	2	8587656	ENSSSCG00000045138		0.0817583
207	2:8587656G:A	2	8587656	ENSSSCG00000024545		0.0817583
208	2:8587656G:A	2	8587656	ENSSSCG00000022404	SLC3A2	0.0817583
209	2:8587656G:A	2	8587656	ENSSSCG00000049213	U2	0.0817583
210	2:8587656G:A	2	8587656	ENSSSCG00000043175		0.0817583
211	2:8587656G:A	2	8587656	ENSSSCG00000026837	SNORD26	0.0817583
212	2:8587656G:A	2	8587656	ENSSSCG00000028290	SNORD27	0.0817583
213	2:8587656G:A	2	8587656	ENSSSCG00000029095	SNORD28	0.0817583
214	2:8587656G:A	2	8587656	ENSSSCG00000029549	SNORD22	0.0817583
215	2:8587656G:A	2	8587656	ENSSSCG00000026212	SNORD29	0.0817583
216	2:8587656G:A	2	8587656	ENSSSCG00000023669	SNORD30	0.0817583
217	2:8587656G:A	2	8587656	ENSSSCG00000027032	SNORD31	0.0817583
218	2:8587656G:A	2	8587656	ENSSSCG00000025513	SNORD22	0.0817583
219	2:8587656G:A	2	8587656	ENSSSCG00000027405	U2	0.0817583
220	2:8587656G:A	2	8587656	ENSSSCG00000028025	WDR74	0.0817583
221	2:8587656G:A	2	8587656	ENSSSCG00000045572	TEX54	0.0817583
222	2:8587656G:A	2	8587656	ENSSSCG00000026293	STX5	0.0817583
223	2:8587656G:A	2	8587656	ENSSSCG00000022866	NXF1	0.0817583
224	2:8587656G:A	2	8587656	ENSSSCG00000038711	TMEM223	0.0817583
225	2:8587656G:A	2	8587656	ENSSSCG00000032696	TMEM179B	0.0817583
226	2:8587656G:A	2	8587656	ENSSSCG00000020665	TAF6L	0.0817583
227	2:8587656G:A	2	8587656	ENSSSCG00000025571	POLR2G	0.0817583
228	2:8587656G:A	2	8587656	ENSSSCG00000037745		0.0817583
229	2:8587656G:A	2	8587656	ENSSSCG00000035472	TTC9C	0.0817583
230	2:8587656G:A	2	8587656	ENSSSCG00000028542	HNRNPUL2	0.0817583
231	2:8587656G:A	2	8587656	ENSSSCG00000020823	BSCL2	0.0817583
232	2:8587656G:A	2	8587656	ENSSSCG00000032197		0.0817583
233	2:8587656G:A	2	8587656	ENSSSCG00000024917		0.0817583
234	2:8587656G:A	2	8587656	ENSSSCG00000023110	UBXN1	0.0817583
235	2:8587656G:A	2	8587656	ENSSSCG00000038370	UQCC3	0.0817583
236	2:8587656G:A	2	8587656	ENSSSCG00000027847	CSKMT	0.0817583
237	2:8587656G:A	2	8587656	ENSSSCG00000025282	SNORA57	0.0817583
238	2:8587656G:A	2	8587656	ENSSSCG00000058339	C11orf98	0.0817583
239	2:8632737A:C	2	8632737	ENSSSCG00000013049	RCOR2	0.0585904
240	2:8632737A:C	2	8632737	ENSSSCG00000013050	MARK2	0.0585904
241	2:8632737A:C	2	8632737	ENSSSCG00000039805		0.0585904
242	2:8632737A:C	2	8632737	ENSSSCG00000013048	SPINDOC	0.0585904
243	2:8632737A:C	2	8632737	ENSSSCG00000013051		0.0585904
244	2:8632737A:C	2	8632737	ENSSSCG00000031666	ZFTA	0.0585904
245	2:8632737A:C	2	8632737	ENSSSCG00000013052		0.0585904
246	2:8632737A:C	2	8632737	ENSSSCG00000013054	ATL3	0.0585904
247	2:8632737A:C	2	8632737	ENSSSCG00000026914	PLAAT3	0.0585904
248	2:8632737A:C	2	8632737	ENSSSCG00000013056	LGALS12	0.0585904
249	2:8632737A:C	2	8632737	ENSSSCG00000061988	PLAAT5	0.0585904
250	2:8632737A:C	2	8632737	ENSSSCG00000013057		0.0585904
251	2:8632737A:C	2	8632737	ENSSSCG00000027453		0.0585904
252	2:8632737A:C	2	8632737	ENSSSCG00000028537		0.0585904
253	2:8632737A:C	2	8632737	ENSSSCG00000029248		0.0585904
254	2:8632737A:C	2	8632737	ENSSSCG00000060619		0.0585904
255	2:8632737A:C	2	8632737	ENSSSCG00000061902		0.0585904
256	2:8632737A:C	2	8632737	ENSSSCG00000025413		0.0585904
257	2:8632737A:C	2	8632737	ENSSSCG00000049137		0.0585904
258	2:8632737A:C	2	8632737	ENSSSCG00000038346		0.0585904
259	2:8632737A:C	2	8632737	ENSSSCG00000029516	SLC22A8	0.0585904
260	2:8632737A:C	2	8632737	ENSSSCG00000023571	SLC22A6	0.0585904
261	2:8632737A:C	2	8632737	ENSSSCG00000040074		0.0585904
262	2:8632737A:C	2	8632737	ENSSSCG00000045138		0.0585904
263	2:8632737A:C	2	8632737	ENSSSCG00000024545		0.0585904
264	2:8632737A:C	2	8632737	ENSSSCG00000022404	SLC3A2	0.0585904
265	2:8632737A:C	2	8632737	ENSSSCG00000049213	U2	0.0585904
266	2:8632737A:C	2	8632737	ENSSSCG00000043175		0.0585904
267	2:8632737A:C	2	8632737	ENSSSCG00000026837	SNORD26	0.0585904
268	2:8632737A:C	2	8632737	ENSSSCG00000028290	SNORD27	0.0585904
269	2:8632737A:C	2	8632737	ENSSSCG00000029095	SNORD28	0.0585904
270	2:8632737A:C	2	8632737	ENSSSCG00000029549	SNORD22	0.0585904
271	2:8632737A:C	2	8632737	ENSSSCG00000026212	SNORD29	0.0585904
272	2:8632737A:C	2	8632737	ENSSSCG00000023669	SNORD30	0.0585904
273	2:8632737A:C	2	8632737	ENSSSCG00000027032	SNORD31	0.0585904
274	2:8632737A:C	2	8632737	ENSSSCG00000025513	SNORD22	0.0585904
275	2:8632737A:C	2	8632737	ENSSSCG00000027405	U2	0.0585904
276	2:8632737A:C	2	8632737	ENSSSCG00000028025	WDR74	0.0585904
277	2:8632737A:C	2	8632737	ENSSSCG00000045572	TEX54	0.0585904
278	2:8632737A:C	2	8632737	ENSSSCG00000026293	STX5	0.0585904
279	2:8632737A:C	2	8632737	ENSSSCG00000022866	NXF1	0.0585904
280	2:8632737A:C	2	8632737	ENSSSCG00000038711	TMEM223	0.0585904
281	2:8632737A:C	2	8632737	ENSSSCG00000032696	TMEM179B	0.0585904
282	2:8632737A:C	2	8632737	ENSSSCG00000020665	TAF6L	0.0585904
283	2:8632737A:C	2	8632737	ENSSSCG00000025571	POLR2G	0.0585904
284	2:8632737A:C	2	8632737	ENSSSCG00000037745		0.0585904
285	2:8632737A:C	2	8632737	ENSSSCG00000035472	TTC9C	0.0585904
286	2:8632737A:C	2	8632737	ENSSSCG00000028542	HNRNPUL2	0.0585904
287	2:8632737A:C	2	8632737	ENSSSCG00000020823	BSCL2	0.0585904
288	2:8632737A:C	2	8632737	ENSSSCG00000032197		0.0585904
289	2:8632737A:C	2	8632737	ENSSSCG00000024917		0.0585904
290	2:8632737A:C	2	8632737	ENSSSCG00000023110	UBXN1	0.0585904
291	2:8632737A:C	2	8632737	ENSSSCG00000038370	UQCC3	0.0585904
292	2:8632737A:C	2	8632737	ENSSSCG00000027847	CSKMT	0.0585904
293	2:8632737A:C	2	8632737	ENSSSCG00000025282	SNORA57	0.0585904
294	2:8632737A:C	2	8632737	ENSSSCG00000058339	C11orf98	0.0585904
295	2:8632737A:C	2	8632737	ENSSSCG00000028275	INTS5	0.0585904
296	2:8632737A:C	2	8632737	ENSSSCG00000030653	GANAB	0.0585904
297	2:8632737A:C	2	8632737	ENSSSCG00000020809	B3GAT3	0.0585904
298	2:8632737A:C	2	8632737	ENSSSCG00000033054	ROM1	0.0585904
299	2:8632737A:C	2	8632737	ENSSSCG00000013061	EML3	0.0585904
300	2:8747816T:A	2	8747816	ENSSSCG00000013051		0.0637117
301	2:8747816T:A	2	8747816	ENSSSCG00000031666	ZFTA	0.0637117
302	2:8747816T:A	2	8747816	ENSSSCG00000013052		0.0637117
303	2:8747816T:A	2	8747816	ENSSSCG00000013054	ATL3	0.0637117
304	2:8747816T:A	2	8747816	ENSSSCG00000026914	PLAAT3	0.0637117
305	2:8747816T:A	2	8747816	ENSSSCG00000013056	LGALS12	0.0637117
306	2:8747816T:A	2	8747816	ENSSSCG00000061988	PLAAT5	0.0637117
307	2:8747816T:A	2	8747816	ENSSSCG00000013057		0.0637117
308	2:8747816T:A	2	8747816	ENSSSCG00000027453		0.0637117
309	2:8747816T:A	2	8747816	ENSSSCG00000028537		0.0637117
310	2:8747816T:A	2	8747816	ENSSSCG00000029248		0.0637117
311	2:8747816T:A	2	8747816	ENSSSCG00000060619		0.0637117
312	2:8747816T:A	2	8747816	ENSSSCG00000061902		0.0637117
313	2:8747816T:A	2	8747816	ENSSSCG00000025413		0.0637117
314	2:8747816T:A	2	8747816	ENSSSCG00000049137		0.0637117
315	2:8747816T:A	2	8747816	ENSSSCG00000038346		0.0637117
316	2:8747816T:A	2	8747816	ENSSSCG00000029516	SLC22A8	0.0637117
317	2:8747816T:A	2	8747816	ENSSSCG00000023571	SLC22A6	0.0637117
318	2:8747816T:A	2	8747816	ENSSSCG00000040074		0.0637117
319	2:8747816T:A	2	8747816	ENSSSCG00000045138		0.0637117
320	2:8747816T:A	2	8747816	ENSSSCG00000024545		0.0637117
321	2:8747816T:A	2	8747816	ENSSSCG00000022404	SLC3A2	0.0637117
322	2:8747816T:A	2	8747816	ENSSSCG00000049213	U2	0.0637117
323	2:8747816T:A	2	8747816	ENSSSCG00000043175		0.0637117
324	2:8747816T:A	2	8747816	ENSSSCG00000026837	SNORD26	0.0637117
325	2:8747816T:A	2	8747816	ENSSSCG00000028290	SNORD27	0.0637117
326	2:8747816T:A	2	8747816	ENSSSCG00000029095	SNORD28	0.0637117
327	2:8747816T:A	2	8747816	ENSSSCG00000029549	SNORD22	0.0637117
328	2:8747816T:A	2	8747816	ENSSSCG00000026212	SNORD29	0.0637117
329	2:8747816T:A	2	8747816	ENSSSCG00000023669	SNORD30	0.0637117
330	2:8747816T:A	2	8747816	ENSSSCG00000027032	SNORD31	0.0637117
331	2:8747816T:A	2	8747816	ENSSSCG00000025513	SNORD22	0.0637117
332	2:8747816T:A	2	8747816	ENSSSCG00000027405	U2	0.0637117
333	2:8747816T:A	2	8747816	ENSSSCG00000028025	WDR74	0.0637117
334	2:8747816T:A	2	8747816	ENSSSCG00000045572	TEX54	0.0637117
335	2:8747816T:A	2	8747816	ENSSSCG00000026293	STX5	0.0637117
336	2:8747816T:A	2	8747816	ENSSSCG00000022866	NXF1	0.0637117
337	2:8747816T:A	2	8747816	ENSSSCG00000038711	TMEM223	0.0637117
338	2:8747816T:A	2	8747816	ENSSSCG00000032696	TMEM179B	0.0637117
339	2:8747816T:A	2	8747816	ENSSSCG00000020665	TAF6L	0.0637117
340	2:8747816T:A	2	8747816	ENSSSCG00000025571	POLR2G	0.0637117
341	2:8747816T:A	2	8747816	ENSSSCG00000037745		0.0637117
342	2:8747816T:A	2	8747816	ENSSSCG00000035472	TTC9C	0.0637117
343	2:8747816T:A	2	8747816	ENSSSCG00000028542	HNRNPUL2	0.0637117
344	2:8747816T:A	2	8747816	ENSSSCG00000020823	BSCL2	0.0637117
345	2:8747816T:A	2	8747816	ENSSSCG00000032197		0.0637117
346	2:8747816T:A	2	8747816	ENSSSCG00000024917		0.0637117
347	2:8747816T:A	2	8747816	ENSSSCG00000023110	UBXN1	0.0637117
348	2:8747816T:A	2	8747816	ENSSSCG00000038370	UQCC3	0.0637117
349	2:8747816T:A	2	8747816	ENSSSCG00000027847	CSKMT	0.0637117
350	2:8747816T:A	2	8747816	ENSSSCG00000025282	SNORA57	0.0637117
351	2:8747816T:A	2	8747816	ENSSSCG00000058339	C11orf98	0.0637117
352	2:8747816T:A	2	8747816	ENSSSCG00000028275	INTS5	0.0637117
353	2:8747816T:A	2	8747816	ENSSSCG00000030653	GANAB	0.0637117
354	2:8747816T:A	2	8747816	ENSSSCG00000020809	B3GAT3	0.0637117
355	2:8747816T:A	2	8747816	ENSSSCG00000033054	ROM1	0.0637117
356	2:8747816T:A	2	8747816	ENSSSCG00000013061	EML3	0.0637117
357	2:8747816T:A	2	8747816	ENSSSCG00000013062	MTA2	0.0637117
358	2:8747816T:A	2	8747816	ENSSSCG00000013063	TUT1	0.0637117
359	2:8747816T:A	2	8747816	ENSSSCG00000013064		0.0637117
360	2:8747816T:A	2	8747816	ENSSSCG00000036669		0.0637117
361	2:8747816T:A	2	8747816	ENSSSCG00000033010		0.0637117
362	2:8747816T:A	2	8747816	ENSSSCG00000055375		0.0637117
363	13:5035728A:G	13	5035728	ENSSSCG00000011199	TBC1D5	0.112427
364	13:5035728A:G	13	5035728	ENSSSCG00000056241		0.112427
365	13:5035728A:G	13	5035728	ENSSSCG00000056586		0.112427
366	13:5035728A:G	13	5035728	ENSSSCG00000062127		0.112427
367	13:5035728A:G	13	5035728	ENSSSCG00000052753		0.112427
368	13:5035728A:G	13	5035728	ENSSSCG00000061112		0.112427
369	13:5035728A:G	13	5035728	ENSSSCG00000058979		0.112427
370	13:5035728A:G	13	5035728	ENSSSCG00000054328		0.112427
371	13:5035728A:G	13	5035728	ENSSSCG00000054918		0.112427
372	13:5035728A:G	13	5035728	ENSSSCG00000021394	U6	0.112427
373	13:5035728A:G	13	5035728	ENSSSCG00000057601		0.112427
374	13:5035728A:G	13	5035728	ENSSSCG00000043505		0.112427
375	13:5035728A:G	13	5035728	ENSSSCG00000052924		0.112427
376	13:5035728A:G	13	5035728	ENSSSCG00000055104		0.112427
377	13:5035728A:G	13	5035728	ENSSSCG00000043579		0.112427
378	13:5035728A:G	13	5035728	ENSSSCG00000011201	SATB1	0.112427
379	13:5035728A:G	13	5035728	ENSSSCG00000045354		0.112427
380	13:5035728A:G	13	5035728	ENSSSCG00000055576		0.112427
381	13:5035728A:G	13	5035728	ENSSSCG00000046565		0.112427
382	13:5035728A:G	13	5035728	ENSSSCG00000053218		0.112427
383	13:5035728A:G	13	5035728	ENSSSCG00000059545		0.112427
384	13:5035728A:G	13	5035728	ENSSSCG00000060349		0.112427
385	14:133007485G:C	14	133007485	ENSSSCG00000058782		0.131935
386	14:133007485G:C	14	133007485	ENSSSCG00000023865		0.131935
387	14:133007485G:C	14	133007485	ENSSSCG00000010721	PSTK	0.131935
388	14:133007485G:C	14	133007485	ENSSSCG00000023565	IKZF5	0.131935
389	14:133007485G:C	14	133007485	ENSSSCG00000010723	ACADSB	0.131935
390	14:133007485G:C	14	133007485	ENSSSCG00000028775	ssc-mir-4331-2	0.131935
391	14:133007485G:C	14	133007485	ENSSSCG00000010724	HMX3	0.131935
392	14:133007485G:C	14	133007485	ENSSSCG00000010725	HMX2	0.131935
393	14:133007485G:C	14	133007485	ENSSSCG00000010726	BUB3	0.131935
394	14:133007485G:C	14	133007485	ENSSSCG00000041864		0.131935
395	14:133007485G:C	14	133007485	ENSSSCG00000010727	GPR26	0.131935
396	14:133007485G:C	14	133007485	ENSSSCG00000010728	CPXM2	0.131935
397	14:133007485G:C	14	133007485	ENSSSCG00000042079		0.131935
398	14:133007485G:C	14	133007485	ENSSSCG00000029482	CHST15	0.131935
399	14:133007498C:T	14	133007498	ENSSSCG00000058782		0.063224
400	14:133007498C:T	14	133007498	ENSSSCG00000023865		0.063224
401	14:133007498C:T	14	133007498	ENSSSCG00000010721	PSTK	0.063224
402	14:133007498C:T	14	133007498	ENSSSCG00000023565	IKZF5	0.063224
403	14:133007498C:T	14	133007498	ENSSSCG00000010723	ACADSB	0.063224
404	14:133007498C:T	14	133007498	ENSSSCG00000028775	ssc-mir-4331-2	0.063224
405	14:133007498C:T	14	133007498	ENSSSCG00000010724	HMX3	0.063224
406	14:133007498C:T	14	133007498	ENSSSCG00000010725	HMX2	0.063224
407	14:133007498C:T	14	133007498	ENSSSCG00000010726	BUB3	0.063224
408	14:133007498C:T	14	133007498	ENSSSCG00000041864		0.063224
409	14:133007498C:T	14	133007498	ENSSSCG00000010727	GPR26	0.063224
410	14:133007498C:T	14	133007498	ENSSSCG00000010728	CPXM2	0.063224
411	14:133007498C:T	14	133007498	ENSSSCG00000042079		0.063224
412	14:133007498C:T	14	133007498	ENSSSCG00000029482	CHST15	0.063224
413	18:45088816A:G	18	45088816	ENSSSCG00000016691	JAZF1	0.102244
414	18:45088816A:G	18	45088816	ENSSSCG00000016692	TAX1BP1	0.102244
415	18:45088816A:G	18	45088816	ENSSSCG00000016695	HIBADH	0.102244
416	18:45088816A:G	18	45088816	ENSSSCG00000025143	U6	0.102244
417	18:45088816A:G	18	45088816	ENSSSCG00000016696	EVX1	0.102244
418	18:45088816A:G	18	45088816	ENSSSCG00000062559	HOXA13	0.102244
419	18:45088816A:G	18	45088816	ENSSSCG00000016698	HOXA11	0.102244
420	18:45088816A:G	18	45088816	ENSSSCG00000021204	HOXA10	0.102244
421	18:45088816A:G	18	45088816	ENSSSCG00000040561	ssc-mir-196b-1	0.102244
422	18:45088816A:G	18	45088816	ENSSSCG00000028997	HOXA9	0.102244
423	18:45088816A:G	18	45088816	ENSSSCG00000016701	HOXA7	0.102244
424	18:45088816A:G	18	45088816	ENSSSCG00000016703	HOXA5	0.102244
425	18:45088816A:G	18	45088816	ENSSSCG00000059937		0.102244
426	18:45088816A:G	18	45088816	ENSSSCG00000016704		0.102244
427	18:45088816A:G	18	45088816	ENSSSCG00000052662		0.102244
428	18:45088816A:G	18	45088816	ENSSSCG00000016705	HOXA3	0.102244
429	18:45088816A:G	18	45088816	ENSSSCG00000016706	HOXA2	0.102244
430	18:45088816A:G	18	45088816	ENSSSCG00000016707	HOXA1	0.102244
